# Supplementary material for: Di-μ-chlorido-bis­{[2-(benzyl­imino­meth­yl)pyridine-κ2 N,N′]chloridomercury(II)} dichloridomercury(II)
Source: Acta Crystallogr Sect E Struct Rep Online. 2010 Dec 8;67(Pt 1):m52–3. doi: 10.1107/S1600536810050725 (PMC3050237; doi:10.1107/S1600536810050725)
Supplement: Supplementary file 1 [file e-67-00m52-sup1.cif]

##############################################################################
###                                                                        ###
###        Electronic paper (Acta Crystallographica Section E)             ###
###                                                                        ###
##############################################################################
#                                                                            #
# This CIF contains the data in a paper accepted for publication in Acta     #
# Crystallographica Section E. It conforms to the requirements of Notes      #
# for Authors for Section E, and has been peer reviewed under the auspices   #
# of the IUCr Commission on Journals.                                        #
#                                                                            #
# Full details of the Crystallographic Information File format               #
# are given in the paper "The Crystallographic Information File (CIF):       #
# a New Standard Archive File for Crystallography" by S. R. Hall, F. H.      #
# Allen and I. D. Brown [Acta Cryst. (1991), A47, 655-685].                  #
#                                                                            #
# The current version of the core CIF dictionary is obtainable from          #
# ftp://ftp.iucr.org/pub/cif_core.dic. The current version number is 2.4.    #
#                                                                            #
# Software is freely available for graphical display of the structure(s) in  #
# this CIF.  For information consult the CIF home page http://www.iucr.org/  #
# cif/home.html                                                              #
#                                                                            #
# This file may be used for bona fide research purposes within the           #
# scientific community so long as proper attribution is given to the journal # 
# article from which it was obtained.                                        #
#                                                                            #
##############################################################################
                                             
data_global
_audit_creation_method     'WinGX routine CIF_UPDATE'
_audit_conform_dict_name     cif_core.dic
_audit_conform_dict_version     2.3
_journal_date_recd_electronic     2010-11-22
_journal_date_accepted     2010-12-03
_journal_name_full     'Acta Crystallographica, Section E'
_journal_year     2011
_journal_volume     67
_journal_issue      1
_journal_page_first     m52
_journal_page_last     m53
_journal_paper_category     QM
_journal_coeditor_code     JH2236
_publ_contact_author_name     'Prof. Sung Kwon Kang'
_publ_contact_author_address
;
Department of Chemistry
Chungnam National University
Daejeon 305-764
Korea
;
_publ_contact_author_email     skkang@cnu.ac.kr
_publ_contact_author_fax      8E307(4)
_publ_contact_author_phone      8E307(4)
_publ_section_title
;\
Di-\m-chlorido-bis{[2-(benzyliminomethyl)pyridine-\k^2^<i>N</i>,<i>N</i>']\
chloridomercury(II)} dichloridomercury(II)
;
loop_
    _publ_author_name
    _publ_author_address
    'Kim, Young-Inn'
;
Department of Chemistry Education and
Interdisciplinary Program of Advanced Information and Display Materials
Pusan National University
Busan 609-735
Republic of Korea
;
    'Song, Young-Kwang'
;
Department of Chemistry Education and
Interdisciplinary Program of Advanced Information and Display Materials
Pusan National University
Busan 609-735
Republic of Korea
;
    'Yun, Seong-Jae'
;
Department of Chemistry
Pusan National University
Busan 609-735
Republic of Korea
;
    'Kim, In-Chan'
;
Department of Chemistry
Pusan National University
Busan 609-735
Republic of Korea
;
    'Kang, Sung Kwon'
;
Department of Chemistry
Chungnam National University
Daejeon 305-764
Republic of Korea
;
data_I
_audit_creation_method     'WinGX routine CIF_UPDATE'
_chemical_name_systematic
;
Di-\m-chlorido-bis{[2-(benzyliminomethyl)pyridine-
\k^2^<i>N</i>,<i>N</i>']chloridomercury(II)} dichloridomercury(II)
;
_chemical_formula_moiety     'C26 H24 Cl4 Hg2 N4, Cl2 Hg'
_chemical_formula_sum     'C26 H24 Cl6 Hg3 N4'
_chemical_formula_iupac     '[Hg2 Cl4 (C13 H12 N2)2], [Hg Cl2]'
_chemical_formula_weight     1206.96
_symmetry_cell_setting     monoclinic
_symmetry_space_group_name_H-M     'P 21/n'
_symmetry_space_group_name_Hall     '-P 2yn'
loop_
    _symmetry_equiv_pos_as_xyz
    'x, y, z'
    '-x+1/2, y+1/2, -z+1/2'
    '-x, -y, -z'
    'x-1/2, -y-1/2, z-1/2'
_cell_length_a     10.1329(2)
_cell_length_b     8.11410(10)
_cell_length_c     19.0591(2)
_cell_angle_alpha     90
_cell_angle_beta     92.9390(10)
_cell_angle_gamma     90
_cell_volume     1564.97(4)
_cell_formula_units_Z     2
_cell_measurement_reflns_used     5840
_cell_measurement_theta_min     2.23
_cell_measurement_theta_max     28.01
_cell_measurement_temperature     295(2)
_exptl_crystal_description     block
_exptl_crystal_colour     yellow
_exptl_crystal_size_max     0.17
_exptl_crystal_size_mid     0.13
_exptl_crystal_size_min     0.12
_exptl_crystal_density_diffrn     2.561
_exptl_crystal_density_method     'not measured'
_exptl_crystal_F_000     1100
_exptl_absorpt_coefficient_mu     15.216
_exptl_absorpt_correction_type     multi-scan
_exptl_absorpt_process_details     '(SADABS; Bruker, 2002)'
_exptl_absorpt_correction_T_min     0.104
_exptl_absorpt_correction_T_max     0.158
_diffrn_ambient_temperature     295(2)
_diffrn_radiation_type     MoK\a
_diffrn_radiation_wavelength     0.71073
_diffrn_measurement_device_type     'Bruker SMART CCD area-detector'
_diffrn_measurement_method     '\f and \w'
_diffrn_reflns_number     16269
_diffrn_reflns_av_R_equivalents     0.027
_diffrn_reflns_theta_min     2.14
_diffrn_reflns_theta_max     28.31
_diffrn_reflns_theta_full     28.31
_diffrn_measured_fraction_theta_max     0.999
_diffrn_measured_fraction_theta_full     0.999
_diffrn_reflns_limit_h_min     -13
_diffrn_reflns_limit_h_max     10
_diffrn_reflns_limit_k_min     -10
_diffrn_reflns_limit_k_max     10
_diffrn_reflns_limit_l_min     -25
_diffrn_reflns_limit_l_max     25
_reflns_number_total     3892
_reflns_number_gt     3279
_reflns_threshold_expression     I>2\s(I)
_refine_ls_structure_factor_coef     Fsqd
_refine_ls_matrix_type     full
_refine_ls_R_factor_gt     0.0246
_refine_ls_wR_factor_ref     0.0554
_refine_ls_goodness_of_fit_ref     1.037
_refine_ls_restrained_S_all     1.037
_refine_ls_number_reflns     3892
_refine_ls_number_parameters     178
_refine_ls_number_restraints     0
_refine_ls_hydrogen_treatment     constr
_refine_ls_weighting_scheme     calc
_refine_ls_weighting_details
         'calc w=1/[\s^2^(Fo^2^)+(0.0250P)^2^+1.1429P] where P=(Fo^2^+2Fc^2^)/3'
_refine_ls_shift/su_max     0
_refine_diff_density_max     1.213
_refine_diff_density_min     -1.18
_refine_ls_extinction_method     none
loop_
    _atom_type_symbol
    _atom_type_description
    _atom_type_scat_dispersion_real
    _atom_type_scat_dispersion_imag
    _atom_type_scat_source
    C C 0.0033 0.0016 'International Tables Vol C Tables 4.2.6.8 and 6.1.1.4'
    H H 0 0 'International Tables Vol C Tables 4.2.6.8 and 6.1.1.4'
    N N 0.0061 0.0033 'International Tables Vol C Tables 4.2.6.8 and 6.1.1.4'
    Cl Cl 0.1484 0.1585 'International Tables Vol C Tables 4.2.6.8 and 6.1.1.4'
    Hg Hg -2.3894 9.2266 'International Tables Vol C Tables 4.2.6.8 and 6.1.1.4'
_computing_data_collection     'SMART (Bruker, 2002)'
_computing_cell_refinement     'SAINT (Bruker, 2002)'
_computing_data_reduction     'SAINT (Bruker, 2002)'
_computing_structure_solution     'SHELXS97 (Sheldrick, 2008)'
_computing_structure_refinement     'SHELXL97 (Sheldrick, 2008)'
_computing_molecular_graphics     'ORTEP-3 for Windows (Farrugia, 1997)'
_computing_publication_material     'WinGX (Farrugia, 1999)'
loop_
    _atom_site_type_symbol
    _atom_site_label
    _atom_site_fract_x
    _atom_site_fract_y
    _atom_site_fract_z
    _atom_site_U_iso_or_equiv
    _atom_site_adp_type
    _atom_site_calc_flag
    _atom_site_refinement_flags
    _atom_site_occupancy
    _atom_site_disorder_assembly
    _atom_site_disorder_group
    Hg Hg1 0.092853(16) 0.45122(2) 0.092463(9) 0.04770(6) Uani d . 1 . .
    Cl Cl1 0.02059(13) 0.19456(15) 0.14429(6) 0.0625(3) Uani d . 1 . .
    Cl Cl2 -0.09059(10) 0.64548(14) 0.05096(6) 0.0503(3) Uani d . 1 . .
    N N1 0.3257(3) 0.4310(4) 0.08642(17) 0.0395(7) Uani d . 1 . .
    C C2 0.3903(5) 0.3289(6) 0.0459(2) 0.0515(11) Uani d . 1 . .
    H H2 0.3421 0.2636 0.0137 0.062 Uiso calc R 1 . .
    C C3 0.5252(5) 0.3161(7) 0.0498(3) 0.0637(14) Uani d . 1 . .
    H H3 0.5671 0.2431 0.0206 0.076 Uiso calc R 1 . .
    C C4 0.5977(5) 0.4107(8) 0.0965(3) 0.0700(17) Uani d . 1 . .
    H H4 0.6895 0.4035 0.0997 0.084 Uiso calc R 1 . .
    C C5 0.5319(5) 0.5178(7) 0.1392(3) 0.0623(14) Uani d . 1 . .
    H H5 0.5789 0.5839 0.1716 0.075 Uiso calc R 1 . .
    C C6 0.3952(4) 0.5253(5) 0.1331(2) 0.0422(9) Uani d . 1 . .
    C C7 0.3196(4) 0.6329(5) 0.1779(2) 0.0457(10) Uani d . 1 . .
    H H7 0.3644 0.7015 0.2101 0.055 Uiso calc R 1 . .
    N N8 0.1950(4) 0.6345(4) 0.17363(18) 0.0451(8) Uani d . 1 . .
    C C9 0.1223(6) 0.7461(6) 0.2188(3) 0.0658(14) Uani d . 1 . .
    H H9A 0.0734 0.8259 0.1899 0.079 Uiso calc R 1 . .
    H H9B 0.1844 0.8057 0.2498 0.079 Uiso calc R 1 . .
    C C10 0.0277(4) 0.6506(6) 0.2621(2) 0.0495(10) Uani d . 1 . .
    C C11 -0.1060(5) 0.6560(8) 0.2474(3) 0.0740(16) Uani d . 1 . .
    H H11 -0.1404 0.7177 0.2096 0.089 Uiso calc R 1 . .
    C C12 -0.1907(5) 0.5681(11) 0.2896(3) 0.090(2) Uani d . 1 . .
    H H12 -0.2816 0.5723 0.28 0.108 Uiso calc R 1 . .
    C C13 -0.1409(6) 0.4767(8) 0.3446(3) 0.0747(17) Uani d . 1 . .
    H H13 -0.1975 0.4182 0.3724 0.09 Uiso calc R 1 . .
    C C14 -0.0083(6) 0.4711(6) 0.3589(3) 0.0625(13) Uani d . 1 . .
    H H14 0.0259 0.4081 0.3963 0.075 Uiso calc R 1 . .
    C C15 0.0756(5) 0.5576(5) 0.3184(3) 0.0531(11) Uani d . 1 . .
    H H15 0.1662 0.5537 0.329 0.064 Uiso calc R 1 . .
    Hg Hg2 0 1 0 0.04776(7) Uani d S 1 . .
    Cl Cl3 0.21296(11) 0.91503(18) 0.02343(7) 0.0664(3) Uani d . 1 . .
loop_
    _atom_site_aniso_label
    _atom_site_aniso_U_11
    _atom_site_aniso_U_22
    _atom_site_aniso_U_33
    _atom_site_aniso_U_12
    _atom_site_aniso_U_13
    _atom_site_aniso_U_23
    Hg1 0.03772(9) 0.05296(12) 0.05168(11) -0.00140(7) -0.00498(7) 0.00188(7)
    Cl1 0.0824(8) 0.0537(7) 0.0518(6) -0.0145(6) 0.0082(6) 0.0031(5)
    Cl2 0.0455(6) 0.0592(7) 0.0456(6) 0.0081(5) -0.0034(4) 0.0008(5)
    N1 0.0362(17) 0.0416(19) 0.0408(18) -0.0014(14) 0.0015(14) 0.0033(15)
    C2 0.058(3) 0.047(3) 0.050(3) 0.005(2) 0.009(2) 0.001(2)
    C3 0.063(3) 0.062(3) 0.068(3) 0.018(3) 0.024(3) 0.020(3)
    C4 0.037(2) 0.083(4) 0.091(4) 0.011(3) 0.014(3) 0.040(3)
    C5 0.046(3) 0.069(3) 0.071(3) -0.014(2) -0.012(2) 0.021(3)
    C6 0.037(2) 0.044(2) 0.045(2) -0.0056(16) -0.0036(17) 0.0101(18)
    C7 0.057(3) 0.041(2) 0.039(2) -0.0116(19) -0.0028(18) 0.0030(17)
    N8 0.058(2) 0.0355(19) 0.0425(19) 0.0052(15) 0.0057(16) -0.0015(14)
    C9 0.094(4) 0.043(3) 0.063(3) 0.011(3) 0.020(3) -0.008(2)
    C10 0.056(3) 0.045(2) 0.048(2) 0.010(2) 0.007(2) -0.0124(19)
    C11 0.065(3) 0.101(4) 0.054(3) 0.025(3) -0.008(3) -0.008(3)
    C12 0.043(3) 0.154(7) 0.071(4) -0.004(3) 0.000(3) -0.034(4)
    C13 0.073(4) 0.096(5) 0.056(3) -0.025(3) 0.013(3) -0.019(3)
    C14 0.073(4) 0.055(3) 0.060(3) -0.001(2) 0.006(3) -0.006(2)
    C15 0.049(3) 0.048(3) 0.063(3) 0.005(2) 0.002(2) -0.009(2)
    Hg2 0.03219(11) 0.05415(15) 0.05669(15) 0.00592(9) -0.00021(10) 0.00053(11)
    Cl3 0.0374(6) 0.0813(9) 0.0799(9) 0.0158(6) -0.0035(5) 0.0004(7)
_geom_special_details
;
All e.s.d.'s (except the e.s.d. in the dihedral angle between two l.s. planes)
are estimated using the full covariance matrix. The cell e.s.d.'s are taken
into account individually in the estimation of e.s.d.'s in distances, angles
and torsion angles; correlations between e.s.d.'s in cell parameters are only
used when they are defined by crystal symmetry. An approximate (isotropic)
treatment of cell e.s.d.'s is used for estimating e.s.d.'s involving l.s.
planes.
;
loop_
    _geom_bond_atom_site_label_1
    _geom_bond_atom_site_label_2
    _geom_bond_site_symmetry_2
    _geom_bond_distance
    _geom_bond_publ_flag
    Hg1 N8 . 2.347(4) y
    Hg1 N1 . 2.373(3) y
    Hg1 Cl1 . 2.4338(12) y
    Hg1 Cl2 . 2.5327(10) ?
    Hg1 Cl2 3_565 2.8428(11) ?
    Cl2 Hg1 3_565 2.8428(11) ?
    N1 C2 . 1.328(5) ?
    N1 C6 . 1.345(5) ?
    C2 C3 . 1.369(6) ?
    C2 H2 . 0.93 ?
    C3 C4 . 1.363(8) ?
    C3 H3 . 0.93 ?
    C4 C5 . 1.385(8) ?
    C4 H4 . 0.93 ?
    C5 C6 . 1.385(6) ?
    C5 H5 . 0.93 ?
    C6 C7 . 1.465(6) ?
    C7 N8 . 1.262(5) ?
    C7 H7 . 0.93 ?
    N8 C9 . 1.473(5) ?
    C9 C10 . 1.510(7) ?
    C9 H9A . 0.97 ?
    C9 H9B . 0.97 ?
    C10 C11 . 1.370(7) ?
    C10 C15 . 1.379(6) ?
    C11 C12 . 1.402(9) ?
    C11 H11 . 0.93 ?
    C12 C13 . 1.360(10) ?
    C12 H12 . 0.93 ?
    C13 C14 . 1.359(8) ?
    C13 H13 . 0.93 ?
    C14 C15 . 1.371(7) ?
    C14 H14 . 0.93 ?
    C15 H15 . 0.93 ?
    Hg2 Cl3 3_575 2.2875(11) ?
    Hg2 Cl3 . 2.2875(11) ?
loop_
    _geom_angle_atom_site_label_1
    _geom_angle_atom_site_label_2
    _geom_angle_atom_site_label_3
    _geom_angle_site_symmetry_1
    _geom_angle_site_symmetry_3
    _geom_angle
    _geom_angle_publ_flag
    N8 Hg1 N1 . . 70.74(12) y
    N8 Hg1 Cl1 . . 113.97(9) y
    N1 Hg1 Cl1 . . 106.32(9) y
    N8 Hg1 Cl2 . . 95.92(9) y
    N1 Hg1 Cl2 . . 138.01(8) y
    Cl1 Hg1 Cl2 . . 115.34(4) y
    N8 Hg1 Cl2 . 3_565 142.19(9) y
    N1 Hg1 Cl2 . 3_565 83.87(8) y
    Cl1 Hg1 Cl2 . 3_565 99.58(4) y
    Cl2 Hg1 Cl2 . 3_565 84.37(3) y
    Hg1 Cl2 Hg1 . 3_565 95.63(3) ?
    C2 N1 C6 . . 118.8(4) ?
    C2 N1 Hg1 . . 126.3(3) ?
    C6 N1 Hg1 . . 114.7(3) ?
    N1 C2 C3 . . 122.5(5) ?
    N1 C2 H2 . . 118.8 ?
    C3 C2 H2 . . 118.8 ?
    C4 C3 C2 . . 119.8(5) ?
    C4 C3 H3 . . 120.1 ?
    C2 C3 H3 . . 120.1 ?
    C3 C4 C5 . . 118.5(5) ?
    C3 C4 H4 . . 120.7 ?
    C5 C4 H4 . . 120.7 ?
    C4 C5 C6 . . 119.2(5) ?
    C4 C5 H5 . . 120.4 ?
    C6 C5 H5 . . 120.4 ?
    N1 C6 C5 . . 121.2(4) ?
    N1 C6 C7 . . 116.9(4) ?
    C5 C6 C7 . . 121.8(4) ?
    N8 C7 C6 . . 121.4(4) ?
    N8 C7 H7 . . 119.3 ?
    C6 C7 H7 . . 119.3 ?
    C7 N8 C9 . . 119.8(4) ?
    C7 N8 Hg1 . . 116.2(3) ?
    C9 N8 Hg1 . . 123.9(3) ?
    N8 C9 C10 . . 110.8(4) ?
    N8 C9 H9A . . 109.5 ?
    C10 C9 H9A . . 109.5 ?
    N8 C9 H9B . . 109.5 ?
    C10 C9 H9B . . 109.5 ?
    H9A C9 H9B . . 108.1 ?
    C11 C10 C15 . . 118.8(5) ?
    C11 C10 C9 . . 121.4(5) ?
    C15 C10 C9 . . 119.8(4) ?
    C10 C11 C12 . . 119.6(5) ?
    C10 C11 H11 . . 120.2 ?
    C12 C11 H11 . . 120.2 ?
    C13 C12 C11 . . 120.4(5) ?
    C13 C12 H12 . . 119.8 ?
    C11 C12 H12 . . 119.8 ?
    C14 C13 C12 . . 119.8(6) ?
    C14 C13 H13 . . 120.1 ?
    C12 C13 H13 . . 120.1 ?
    C13 C14 C15 . . 120.4(5) ?
    C13 C14 H14 . . 119.8 ?
    C15 C14 H14 . . 119.8 ?
    C14 C15 C10 . . 120.9(5) ?
    C14 C15 H15 . . 119.5 ?
    C10 C15 H15 . . 119.5 ?
    Cl3 Hg2 Cl3 3_575 . 180 ?
