# Supplementary material for: Di-μ-chlorido-bis­{[2-(benzyl­imino­meth­yl)pyridine-κ2 N,N′]chloridomercury(II)} dichloridomercury(II)
Source: Acta Crystallogr Sect E Struct Rep Online. 2010 Dec 8;67(Pt 1):m52–3. doi: 10.1107/S1600536810050725 (PMC3050237; doi:10.1107/S1600536810050725)
Supplement: Supplementary file 2 [file e-67-00m52-Isup2.hkl]

#
# h,k,l, Fc-squared, Fo-squared, sigma(Fo-squared) and status flag
#
data_I
_shelx_title ' [HgBenzCl2] 0.5HgCl2 in P2(1)/n'
_shelx_refln_list_code          4
_shelx_F_calc_maximum      450.00
_exptl_crystal_F_000      1100.00
_reflns_d_resolution_high  0.7494
 
loop_
 _symmetry_equiv_pos_as_xyz
 'x, y, z'
 '-x+1/2, y+1/2, -z+1/2'
 '-x, -y, -z'
 'x-1/2, -y-1/2, z-1/2'
 
_cell_length_a    10.1329
_cell_length_b     8.1141
_cell_length_c    19.0591
_cell_angle_alpha  90.000
_cell_angle_beta   92.939
_cell_angle_gamma  90.000
 
_shelx_F_squared_multiplier     1.000
 
loop_
 _refln_index_h
 _refln_index_k
 _refln_index_l
 _refln_F_squared_calc
 _refln_F_squared_meas
 _refln_F_squared_sigma
 _refln_observed_status
   2   0   0   104938.04    98523.17   1124.55 o
   4   0   0     2381.21     2378.84     50.56 o
   6   0   0     5531.31     5055.58     92.48 o
   8   0   0     3243.24     3356.75    100.68 o
  10   0   0    27748.98    27211.03    442.31 o
  12   0   0     5906.77     5482.43    217.67 o
   1   1   0     7449.11     7854.19     68.40 o
   2   1   0     9618.47     9970.14     88.88 o
   3   1   0    24461.89    25080.46    212.37 o
   4   1   0    13586.88    13721.38    171.06 o
   5   1   0   109350.93   106423.81    862.64 o
   6   1   0      604.13      646.05     33.64 o
   7   1   0    24189.80    23572.95    236.42 o
   8   1   0     1202.54     1137.44     43.39 o
   9   1   0      252.29      242.09     31.32 o
  10   1   0      248.66      175.97     33.17 o
  11   1   0     1312.38     1374.71     59.18 o
  12   1   0      418.57      422.58     54.08 o
  13   1   0      155.98       53.30     63.20 o
   0   2   0   143512.39   137135.80   1798.58 o
   1   2   0    17732.65    18589.54    156.57 o
   2   2   0    23813.39    23937.47    202.14 o
   3   2   0    15891.39    15922.07    142.60 o
   4   2   0      205.59      275.21     17.65 o
   5   2   0      200.00      168.82     18.34 o
   6   2   0     1930.48     1897.92     42.66 o
   7   2   0     9618.43     9722.52    118.81 o
   8   2   0     2523.11     2605.06     81.33 o
   9   2   0     5836.34     5738.47    101.69 o
  10   2   0    11753.83    11716.40    167.28 o
  11   2   0       54.37       61.75     40.07 o
  12   2   0     3890.54     4076.12    138.33 o
  13   2   0      362.87      344.73     58.68 o
   1   3   0      127.39      136.75      9.03 o
   2   3   0    25908.82    26572.40    226.09 o
   3   3   0    10069.16    10385.78    101.31 o
   4   3   0    19018.55    19279.54    175.99 o
   5   3   0    20755.46    21084.99    208.19 o
   6   3   0     6939.11     7043.82     92.32 o
   7   3   0     8064.22     8236.89    107.58 o
   8   3   0     7123.12     6846.69    109.12 o
   9   3   0      769.65      679.66     47.07 o
  10   3   0      958.86      864.23     54.38 o
  11   3   0        9.32       34.42     39.72 o
  12   3   0     1199.74     1326.22     74.27 o
   0   4   0    13655.42    13970.49    264.30 o
   1   4   0    13620.70    14053.66    149.12 o
   2   4   0    20627.88    20859.65    196.40 o
   3   4   0    12183.56    12521.40    121.27 o
   4   4   0     2962.92     3016.24     46.90 o
   5   4   0     1787.06     1895.15     40.37 o
   6   4   0     1609.74     1542.65     42.30 o
   7   4   0     2638.50     2507.94     56.28 o
   8   4   0     4086.29     3857.25     93.06 o
   9   4   0     3161.95     3174.01     86.60 o
  10   4   0     1707.13     1742.40     71.01 o
  11   4   0      166.60      193.92     46.79 o
  12   4   0     1390.23     1280.32     83.35 o
   1   5   0     9872.59    10053.62    119.76 o
   2   5   0    10325.05    10452.01    122.75 o
   3   5   0    11169.18    11307.12    124.89 o
   4   5   0     7103.70     7175.66    100.27 o
   5   5   0     3630.44     3569.58     70.27 o
   6   5   0     1314.34     1199.71     47.63 o
   7   5   0     4429.91     4546.04    106.39 o
   8   5   0     4159.96     4017.20    104.59 o
   9   5   0     1422.64     1404.28     71.61 o
  10   5   0      291.40      401.45     54.91 o
  11   5   0      655.41      606.36     65.88 o
   0   6   0     1976.04     2025.25     85.95 o
   1   6   0     3800.61     3765.14     91.94 o
   2   6   0     7018.09     6717.15    119.09 o
   3   6   0     5391.59     5186.28     93.34 o
   4   6   0     4958.50     4769.59     82.21 o
   5   6   0       70.08      159.19     27.52 o
   6   6   0     3420.08     3404.67     81.89 o
   7   6   0     2569.57     2457.81     83.41 o
   8   6   0     1242.60     1295.79     68.38 o
   9   6   0     2274.58     2408.23     92.79 o
  10   6   0      150.93      182.15     52.37 o
  11   6   0       14.48       40.79     53.45 o
   1   7   0     3783.24     3676.54     90.46 o
   2   7   0     5731.50     5723.40    117.28 o
   3   7   0     1096.72     1138.30     48.69 o
   4   7   0     2607.47     2905.61     76.46 o
   5   7   0      134.75      125.76     33.65 o
   6   7   0       32.03       37.29     37.86 o
   7   7   0      223.01      195.62     52.97 o
   8   7   0     1419.27     1507.43     87.92 o
   9   7   0      704.57      684.02    102.91 o
  10   7   0       56.88      121.39     65.93 o
   0   8   0      612.01      730.58     69.19 o
   1   8   0      283.54      338.24     41.47 o
   2   8   0       21.50       77.37     34.95 o
   3   8   0     2350.60     2345.08     72.33 o
   4   8   0     2328.06     2455.51     76.48 o
   5   8   0       36.55      109.65     37.68 o
   6   8   0     3159.95     3195.30    103.56 o
   7   8   0     1053.06      949.92     79.74 o
   8   8   0      321.46      354.92     67.85 o
   9   8   0      491.16      551.23     77.83 o
   1   9   0     4055.26     4231.31    126.81 o
   2   9   0      477.14      410.11     50.04 o
   3   9   0      311.55      293.27     42.28 o
   4   9   0      101.62      102.31     39.53 o
   5   9   0      265.53      285.87     52.51 o
   6   9   0       26.23       44.92     49.07 o
   7   9   0        7.24       14.10     51.81 o
   0  10   0      485.51      553.11     83.74 o
   1  10   0       36.79       66.20     43.79 o
   2  10   0       25.89      -22.78     50.26 o
   3  10   0       23.81       -9.72     47.01 o
   4  10   0     1677.46     1723.63     88.20 o
   5  10   0       14.38       10.30     56.97 o
 -13   0   1     4477.81     4364.46    235.83 o
 -11   0   1    11311.43    11772.76    336.36 o
  -9   0   1     6138.15     6329.38    150.39 o
  -7   0   1     6281.02     6171.18    111.85 o
  -5   0   1      169.48      204.64     30.49 o
  -3   0   1    53852.62    53186.41    614.48 o
   1   0   1    44764.35    47308.58    627.04 o
   3   0   1     2171.01     2238.01     73.32 o
   5   0   1     6280.45     5951.71     96.28 o
   7   0   1      298.74      435.51     41.20 o
   9   0   1    30535.29    30381.58    473.16 o
  11   0   1     8447.40     8449.51    198.33 o
  13   0   1      368.38      153.72     91.53 o
 -13   1   1      297.58      233.98     64.02 o
 -12   1   1      789.62      783.94     60.72 o
 -11   1   1       87.12       84.36     38.91 o
 -10   1   1       12.04      -27.84     27.84 o
  -9   1   1      754.66      680.43     40.07 o
  -8   1   1    18772.77    18203.11    214.34 o
  -7   1   1     1899.14     1993.18     56.47 o
  -6   1   1    67247.25    64966.74    575.49 o
  -5   1   1      429.90      405.31     18.39 o
  -4   1   1    35147.56    35403.26    298.87 o
  -3   1   1     7317.08     7279.16     77.15 o
  -2   1   1     5997.78     6407.83     61.61 o
  -1   1   1      858.64      829.88     13.73 o
   0   1   1    12579.04    13599.94    121.58 o
   1   1   1     1940.49     2197.94     36.62 o
   2   1   1    10541.27    10450.51     92.87 o
   3   1   1    29888.06    30898.51    276.81 o
   4   1   1   171986.27   165480.17   1422.87 o
   5   1   1       93.11      140.82     15.29 o
   6   1   1    45741.08    45577.93    416.70 o
   7   1   1     1562.03     1560.06     45.97 o
   8   1   1      107.15      114.97     25.10 o
   9   1   1      241.35      192.34     30.55 o
  10   1   1     1344.58     1342.06     54.97 o
  11   1   1       59.49       63.06     33.81 o
  12   1   1       24.65       -3.79     36.28 o
  13   1   1      534.20      510.64     60.71 o
 -13   2   1     2822.06     2889.07    123.13 o
 -12   2   1       19.78      -32.73     41.58 o
 -11   2   1     5246.97     5687.85    126.35 o
 -10   2   1     1230.78     1125.14     71.96 o
  -9   2   1     1878.92     1917.14     58.20 o
  -8   2   1    10091.64    10021.68    137.80 o
  -7   2   1     3659.68     3586.83     63.36 o
  -6   2   1      857.69      889.85     30.70 o
  -5   2   1       15.03       11.52     11.86 o
  -4   2   1    17637.66    17789.15    162.65 o
  -3   2   1    28913.54    28995.67    231.20 o
  -2   2   1    24818.91    25394.74    212.21 o
  -1   2   1    70524.80    70338.95    566.52 o
   0   2   1      364.46      523.38     35.93 o
   1   2   1    31303.19    30924.07    321.74 o
   2   2   1    29735.19    31407.90    261.15 o
   3   2   1      541.36      583.48     18.81 o
   4   2   1      866.01      903.66     24.87 o
   5   2   1     1423.75     1427.51     33.94 o
   6   2   1     5482.15     5469.40     78.35 o
   7   2   1     5108.16     4956.87    106.02 o
   8   2   1     8615.10     8184.02    143.97 o
   9   2   1    21364.12    20930.56    247.99 o
  10   2   1        0.83       17.56     30.08 o
  11   2   1     5896.10     5615.26    112.22 o
  12   2   1      771.16      822.63     63.20 o
  13   2   1      274.03      208.59     54.87 o
 -12   3   1       18.41        4.17     45.06 o
 -11   3   1      494.73      530.45     53.75 o
 -10   3   1      723.65      678.45     52.06 o
  -9   3   1     3886.13     3624.65     89.98 o
  -8   3   1     9358.84     9335.87    147.94 o
  -7   3   1     1943.42     1895.65     48.47 o
  -6   3   1    18507.90    19056.88    210.67 o
  -5   3   1    10134.82    10150.53    114.72 o
  -4   3   1     3966.39     4007.99     49.50 o
  -3   3   1    34962.18    35148.38    294.76 o
  -2   3   1      417.88      449.76     20.59 o
  -1   3   1       44.93       97.22     15.21 o
   0   3   1     2020.82     2180.21     36.57 o
   1   3   1    14115.80    14066.77    158.67 o
   2   3   1    21655.93    21960.64    190.12 o
   3   3   1    24571.05    25663.77    222.61 o
   4   3   1    40040.56    41335.62    350.31 o
   5   3   1     4770.88     4807.71     67.76 o
   6   3   1    11969.75    12136.63    136.55 o
   7   3   1     8004.03     7579.18    110.52 o
   8   3   1      538.68      519.93     35.47 o
   9   3   1      570.22      535.23     38.88 o
  10   3   1        4.16      -12.21     33.70 o
  11   3   1      460.19      473.30     51.46 o
  12   3   1      746.93      705.37     63.12 o
 -12   4   1        0.33       26.98     49.77 o
 -11   4   1     1738.49     1863.33     78.95 o
 -10   4   1     1946.58     1910.77     73.14 o
  -9   4   1      802.46      772.43     50.02 o
  -8   4   1     8226.01     8000.88    135.24 o
  -7   4   1      265.85      213.96     28.13 o
  -6   4   1      399.06      387.59     25.92 o
  -5   4   1     1832.63     1857.79     42.02 o
  -4   4   1    14522.02    14710.75    151.16 o
  -3   4   1    20626.25    21438.37    233.58 o
  -2   4   1     7193.42     7251.07     74.78 o
  -1   4   1    15309.11    15449.30    138.03 o
   0   4   1    19760.71    19864.85    326.62 o
   1   4   1     9541.24     9858.31    111.21 o
   2   4   1    39461.88    39282.23    352.77 o
   3   4   1     1422.60     1394.35     32.37 o
   4   4   1     1345.15     1475.69     33.94 o
   5   4   1     1056.09     1030.91     30.89 o
   6   4   1     6485.81     6383.35     88.54 o
   7   4   1     8412.96     8047.21    117.59 o
   8   4   1     7440.65     7323.12    115.40 o
   9   4   1     3764.32     3700.27     94.41 o
  10   4   1      480.57      513.75     48.90 o
  11   4   1     1762.99     1895.32     79.51 o
  12   4   1     1142.64     1117.39     80.29 o
 -11   5   1      378.43      500.83     61.92 o
 -10   5   1      884.71      919.75     66.01 o
  -9   5   1     3782.04     3655.48    107.13 o
  -8   5   1     2497.90     2389.74     82.95 o
  -7   5   1       81.20       85.35     30.51 o
  -6   5   1     4217.10     4365.90     88.02 o
  -5   5   1     6134.79     6272.64    111.73 o
  -4   5   1     5062.31     5097.37     80.31 o
  -3   5   1     9982.77     9521.64    119.10 o
  -2   5   1     9462.71     9297.42    124.34 o
  -1   5   1      634.64      778.80     25.63 o
   0   5   1     5164.40     5334.01     74.78 o
   1   5   1    19950.98    19861.73    207.89 o
   2   5   1     6850.23     6922.71     90.60 o
   3   5   1     9103.58     9382.67    108.38 o
   4   5   1     2962.20     3010.22     54.82 o
   5   5   1     2617.19     2541.50     52.85 o
   6   5   1     4342.70     4349.48     80.51 o
   7   5   1     3898.75     3793.12    103.16 o
   8   5   1     2033.97     1947.33     75.36 o
   9   5   1      120.07      141.93     42.25 o
  10   5   1      526.12      448.46     56.54 o
  11   5   1     1020.60     1111.46     84.72 o
 -11   6   1      487.45      567.00     66.64 o
 -10   6   1     1462.19     1708.06     86.39 o
  -9   6   1      472.74      497.98     55.58 o
  -8   6   1     2332.38     2349.64     85.53 o
  -7   6   1     3753.75     3736.00    103.88 o
  -6   6   1       82.80      102.43     31.97 o
  -5   6   1     3262.35     3227.70     69.21 o
  -4   6   1     8914.69     9097.46    123.80 o
  -3   6   1     2155.11     2120.32     74.03 o
  -2   6   1     4010.06     3854.48     85.61 o
  -1   6   1      913.78      803.15     41.42 o
   0   6   1     4249.07     4113.77     86.88 o
   1   6   1     3236.63     3192.23     75.41 o
   2   6   1     6244.22     6114.90    112.58 o
   3   6   1     7006.70     6735.42    109.89 o
   4   6   1       59.28       67.03     23.09 o
   5   6   1     2579.04     2660.85     64.39 o
   6   6   1     4575.40     4465.93     94.58 o
   7   6   1     1172.09     1236.76     62.30 o
   8   6   1     3418.51     3565.57    148.66 o
   9   6   1       35.19       30.44     42.95 o
  10   6   1       23.29       49.31     49.21 o
  11   6   1      363.23      340.33     62.15 o
 -10   7   1      409.28      376.31     71.05 o
  -9   7   1     1411.77     1368.98     90.95 o
  -8   7   1       30.18       69.18     63.61 o
  -7   7   1      138.52      165.17     49.53 o
  -6   7   1        0.03      -28.29     30.82 o
  -5   7   1     2133.34     2308.96     69.42 o
  -4   7   1     1110.75     1167.06     50.87 o
  -3   7   1     4416.85     4364.12    112.51 o
  -2   7   1     6977.04     6949.74    130.71 o
  -1   7   1        0.22      -22.85     26.30 o
   0   7   1     3520.59     3307.33    106.62 o
   1   7   1     8818.50     8176.01    143.85 o
   2   7   1      688.24      708.51     61.71 o
   3   7   1     3739.29     3873.53     84.79 o
   4   7   1      112.87      148.43     31.78 o
   5   7   1       84.70       68.57     31.84 o
   6   7   1     1168.85     1184.65     63.77 o
   7   7   1     1148.94     1181.39     89.37 o
   8   7   1     2321.74     2304.83    104.15 o
   9   7   1      118.26      105.16     58.86 o
  10   7   1     1236.51     1178.03     94.00 o
  -9   8   1      203.01      263.92     70.79 o
  -8   8   1      593.63      561.00     73.93 o
  -7   8   1     2484.15     3010.80    192.88 o
  -6   8   1       20.83      -29.50     39.51 o
  -5   8   1     1741.97     1686.10     66.75 o
  -4   8   1     1531.98     1685.82     89.57 o
  -3   8   1        8.06      -10.37     29.65 o
  -2   8   1      533.03      471.30     46.33 o
  -1   8   1      230.12      265.25     39.20 o
   0   8   1      253.61      283.86     54.16 o
   1   8   1      150.20      128.03     36.47 o
   2   8   1     2088.60     2132.33     76.28 o
   3   8   1     3751.11     3720.93     90.01 o
   4   8   1      353.60      396.81     42.35 o
   5   8   1     4024.19     4211.88    113.26 o
   6   8   1      763.14      875.38     64.92 o
   7   8   1      545.60      587.01     59.92 o
   8   8   1      403.79      503.19     79.68 o
   9   8   1       12.55       37.44     58.58 o
  -7   9   1       12.32      -56.10     56.10 o
  -6   9   1      148.25      167.56     60.77 o
  -5   9   1      336.19      313.54     56.91 o
  -4   9   1      136.82      162.52     42.16 o
  -3   9   1      507.12      465.88     46.21 o
  -2   9   1     3275.34     3286.52     88.77 o
  -1   9   1       67.26       72.33     38.92 o
   0   9   1     4154.97     4130.97    109.01 o
   1   9   1      182.02      104.80     40.97 o
   2   9   1      271.30      374.55     49.00 o
   3   9   1      123.44       94.75     38.96 o
   4   9   1      363.96      380.02     53.65 o
   5   9   1        0.16      -42.24     42.24 o
   6   9   1        0.06       60.11     50.27 o
   7   9   1      190.07      292.17     59.94 o
  -5  10   1     1454.48     1561.95     87.44 o
  -4  10   1        0.12      105.90     50.59 o
  -3  10   1       22.38       35.22     41.02 o
  -2  10   1        0.15       -5.10     38.89 o
  -1  10   1      385.38      419.58     57.44 o
   0  10   1        8.59       39.67     43.83 o
   1  10   1       33.13       26.89     46.08 o
   2  10   1       83.47       21.73     44.59 o
   3  10   1     1360.36     1375.05    140.18 o
   4  10   1       10.02        1.17     47.84 o
   5  10   1     1833.70     1978.29    115.50 o
 -12   0   2     6991.88     6613.38    237.64 o
 -10   0   2     6585.86     6305.02    157.14 o
  -8   0   2     1146.62     1064.44     59.92 o
  -6   0   2      587.84      563.17     36.94 o
  -4   0   2    42649.69    40971.49    496.38 o
  -2   0   2   149573.64   132465.30   1518.53 o
   0   0   2    72803.80    69173.65   1369.65 o
   2   0   2     5684.02     6054.49     88.59 o
   4   0   2     8643.08     8538.48    141.94 o
   6   0   2      202.57      238.74     53.05 o
   8   0   2    26263.61    25525.12    399.64 o
  10   0   2    12209.16    11637.06    235.19 o
  12   0   2      198.43      162.09     57.96 o
 -13   1   2      263.75      351.22    106.14 o
 -12   1   2       13.35      -12.57     47.74 o
 -11   1   2        7.41      -34.92     34.92 o
 -10   1   2      670.84      605.56     41.56 o
  -9   1   2    15677.61    14901.87    189.53 o
  -8   1   2      431.15      456.66     32.30 o
  -7   1   2    37683.55    37575.10    356.47 o
  -6   1   2       93.76       97.02     15.91 o
  -5   1   2    50970.61    51531.94    431.23 o
  -4   1   2     5898.22     5910.64     65.88 o
  -3   1   2     5778.89     5912.69     62.02 o
  -2   1   2     2211.08     2487.72     31.72 o
  -1   1   2     4945.25     5170.76     48.19 o
   0   1   2     9581.59    10563.92    104.09 o
   1   1   2    65533.27    65575.39    614.09 o
   2   1   2    18016.02    18616.79    218.75 o
   3   1   2    80311.06    77684.27    722.11 o
   4   1   2     3620.22     4035.49     65.19 o
   5   1   2    45292.77    44420.92    401.16 o
   6   1   2     1577.41     1496.47     36.86 o
   7   1   2       16.15       31.27     20.02 o
   8   1   2       30.00        5.80     22.68 o
   9   1   2     1183.81     1079.28     46.89 o
  10   1   2       68.44       60.91     30.41 o
  11   1   2      139.38      214.05     38.00 o
  12   1   2      379.66      319.52     44.70 o
  13   1   2     3656.63     3873.65    119.07 o
 -13   2   2        1.45       -2.25     54.64 o
 -12   2   2     3912.05     4133.60    140.84 o
 -11   2   2      347.27      366.94     48.52 o
 -10   2   2     1979.70     1951.51     72.09 o
  -9   2   2     3684.42     3759.69     80.44 o
  -8   2   2      832.61      762.86     38.70 o
  -7   2   2      278.47      275.03     25.10 o
  -6   2   2       46.30       26.73     14.67 o
  -5   2   2    12070.89    11927.97    119.25 o
  -4   2   2    30179.40    30593.47    262.77 o
  -3   2   2     8938.32     8918.92     87.13 o
  -2   2   2    90095.67    89609.02    716.09 o
  -1   2   2     5205.85     5408.83     56.76 o
   0   2   2    53648.68    54910.63    444.61 o
   1   2   2    23306.89    24378.03    215.68 o
   2   2   2     1533.21     1665.41     24.05 o
   3   2   2      528.73      621.64     20.48 o
   4   2   2     1234.21     1318.06     29.62 o
   5   2   2     4531.50     4400.33     61.44 o
   6   2   2     6771.44     6751.15     86.90 o
   7   2   2     5916.16     5662.95     90.12 o
   8   2   2    25289.31    25003.87    279.03 o
   9   2   2      234.89      218.43     32.05 o
  10   2   2     9368.84     9022.35    202.97 o
  11   2   2     1214.07     1280.85     58.70 o
  12   2   2      249.42      214.73     49.95 o
  13   2   2      140.42       96.83     52.65 o
 -12   3   2      174.42      153.93     48.81 o
 -11   3   2      345.14      312.85     48.84 o
 -10   3   2     3147.28     3206.05     90.95 o
  -9   3   2     5983.63     5824.12    115.69 o
  -8   3   2      124.46      157.37     32.48 o
  -7   3   2    17587.63    17765.34    190.53 o
  -6   3   2     5301.90     5294.13     76.75 o
  -5   3   2     5982.83     5900.17     91.33 o
  -4   3   2    43039.37    44062.26    448.52 o
  -3   3   2     2171.27     2323.83     38.52 o
  -2   3   2      155.71      135.93     10.02 o
  -1   3   2      110.65      112.30      9.81 o
   0   3   2    17332.77    17556.30    175.97 o
   1   3   2    23279.00    24066.15    257.68 o
   2   3   2     9361.18     9257.01     93.66 o
   3   3   2    64242.46    65836.98    539.61 o
   4   3   2      950.14      879.41     24.38 o
   5   3   2    20646.98    20739.24    205.30 o
   6   3   2    19629.43    19222.41    197.13 o
   7   3   2      265.49      230.15     26.50 o
   8   3   2     1121.50     1056.26     44.08 o
   9   3   2       43.38       43.91     28.24 o
  10   3   2      884.34      935.38     49.92 o
  11   3   2      958.23      996.48     63.61 o
  12   3   2     2196.80     2128.06     88.71 o
 -12   4   2     1453.16     1503.84     79.56 o
 -11   4   2     1854.44     1874.89     85.46 o
 -10   4   2      571.84      520.36     48.89 o
  -9   4   2     5079.11     4960.13    139.32 o
  -8   4   2      681.68      585.22     42.84 o
  -7   4   2      570.33      662.53     61.46 o
  -6   4   2     2397.49     2428.01     57.25 o
  -5   4   2    14794.33    14986.77    158.76 o
  -4   4   2    16407.73    16830.75    157.03 o
  -3   4   2     1258.94     1208.61     26.17 o
  -2   4   2    25942.22    25704.92    222.98 o
  -1   4   2    16296.22    16279.36    156.05 o
   0   4   2     7622.54     7485.30     88.76 o
   1   4   2    53048.00    53908.52    559.25 o
   2   4   2     1076.40     1058.31     25.90 o
   3   4   2     1280.72     1299.22     34.97 o
   4   4   2      986.60      973.17     35.42 o
   5   4   2    10823.29    10659.56    114.32 o
   6   4   2     6403.27     6297.93     87.73 o
   7   4   2     9361.76     9357.60    130.47 o
   8   4   2     5179.21     5316.92     96.35 o
   9   4   2      171.09      208.22     38.37 o
  10   4   2     2035.19     2070.41     76.72 o
  11   4   2     2190.22     2346.91     96.34 o
  12   4   2      430.19      465.42     66.02 o
 -11   5   2      741.81      707.07     67.93 o
 -10   5   2     2945.61     2992.38    102.16 o
  -9   5   2     1844.72     1754.99     77.82 o
  -8   5   2       18.27      -20.95     34.64 o
  -7   5   2     6717.62     6757.30    119.01 o
  -6   5   2     4586.16     4706.04     91.75 o
  -5   5   2     2202.72     2214.47     58.31 o
  -4   5   2    17311.13    16968.06    175.67 o
  -3   5   2     5077.97     4914.09     67.47 o
  -2   5   2      104.35      116.83     15.66 o
  -1   5   2     4311.19     4432.48     60.04 o
   0   5   2    22676.71    22510.26    254.96 o
   1   5   2     5667.08     5648.25     86.23 o
   2   5   2     7249.83     7108.82    115.28 o
   3   5   2     7320.58     7227.97     90.38 o
   4   5   2     2721.53     2708.51     74.90 o
   5   5   2     1227.14     1271.53     38.85 o
   6   5   2    13379.38    13343.12    197.49 o
   7   5   2     1421.09     1292.57     59.52 o
   8   5   2     1125.65     1182.09     72.77 o
   9   5   2      434.24      412.67     65.66 o
  10   5   2     1991.11     1976.19     86.76 o
  11   5   2      666.10      641.81     67.68 o
 -11   6   2     1385.03     1671.88     96.47 o
 -10   6   2      534.30      697.39     64.34 o
  -9   6   2     1566.27     1437.57    101.24 o
  -8   6   2     4387.85     4339.47    113.61 o
  -7   6   2      467.03      659.18     45.55 o
  -6   6   2     3668.97     3556.83    114.78 o
  -5   6   2    10605.04    10815.13    143.69 o
  -4   6   2      585.50      596.47     37.32 o
  -3   6   2     4476.08     4333.66     82.77 o
  -2   6   2     1289.79     1339.94     59.36 o
  -1   6   2     3853.25     3647.61    113.02 o
   0   6   2     1542.16     1495.68     52.52 o
   1   6   2     8917.78     8620.70    140.55 o
   2   6   2     9666.23     9676.41    215.07 o
   3   6   2       26.43       60.74     21.39 o
   4   6   2     3463.96     3513.82     70.29 o
   5   6   2     8973.10     8605.17    122.83 o
   6   6   2      531.49      592.69     60.35 o
   7   6   2     6534.03     6601.31    136.64 o
   8   6   2       20.86       17.44     37.82 o
   9   6   2       92.79       92.54     53.92 o
  10   6   2      194.54      160.08     53.91 o
  11   6   2      797.57      928.93     76.54 o
 -10   7   2      605.69      756.10     81.09 o
  -9   7   2       44.28      -23.73     49.65 o
  -8   7   2       33.50        8.83     49.47 o
  -7   7   2       68.76       90.54     54.49 o
  -6   7   2     2158.24     2327.26     73.42 o
  -5   7   2      898.52      920.85     48.41 o
  -4   7   2     2797.28     2719.90     72.35 o
  -3   7   2     8544.21     8497.74    134.80 o
  -2   7   2       11.44       90.70     36.50 o
  -1   7   2     5497.48     5156.71    106.38 o
   0   7   2     6392.19     5916.08    116.19 o
   1   7   2     1092.69     1022.90     50.31 o
   2   7   2     3100.34     2887.14     88.27 o
   3   7   2        5.37       18.86     41.17 o
   4   7   2      268.17      249.67     36.81 o
   5   7   2      354.07      386.73     45.22 o
   6   7   2     1242.74     1322.55     67.55 o
   7   7   2     3427.94     3595.70    188.74 o
   8   7   2      286.81      368.00     61.65 o
   9   7   2     1759.03     1938.64    104.91 o
  10   7   2      428.50      377.54     73.25 o
  -9   8   2      382.51      423.89     74.02 o
  -8   8   2     1790.73     1866.12    165.91 o
  -7   8   2       10.53       59.21     54.67 o
  -6   8   2     1819.98     1747.30     70.56 o
  -5   8   2      836.93      907.58     53.19 o
  -4   8   2       14.89       50.72     33.17 o
  -3   8   2      641.52      581.04     53.03 o
  -2   8   2      116.34      102.69     31.49 o
  -1   8   2      578.87      662.04     53.68 o
   0   8   2       37.48       29.79     33.41 o
   1   8   2     1766.74     1795.88     76.33 o
   2   8   2     5317.74     5488.52    120.83 o
   3   8   2      437.81      536.09     43.92 o
   4   8   2     5468.81     5575.99    127.17 o
   5   8   2      634.39      621.56     56.52 o
   6   8   2      501.17      718.24     60.07 o
   7   8   2      644.65      783.96     65.60 o
   8   8   2       51.64      -53.98     53.98 o
  -7   9   2      166.75      156.96     63.04 o
  -6   9   2      345.97      399.12     58.05 o
  -5   9   2       74.49      166.62     43.28 o
  -4   9   2      274.67      340.02     45.10 o
  -3   9   2     2552.49     2927.91    133.51 o
  -2   9   2      323.03      306.91     52.49 o
  -1   9   2     3152.56     3173.23     96.57 o
   0   9   2       59.30       77.29     53.46 o
   1   9   2      189.46      106.18     41.34 o
   2   9   2      198.36      137.38     42.06 o
   3   9   2      248.92      198.87     59.74 o
   4   9   2        6.43       26.89     44.32 o
   5   9   2        2.03      -24.22     42.71 o
   6   9   2      113.71       89.34     51.32 o
   7   9   2      848.36      979.41    125.59 o
  -5  10   2        0.29      -20.99    110.22 o
  -4  10   2       73.59       45.29     61.24 o
  -3  10   2        0.42        8.17     52.36 o
  -2  10   2      182.89      218.78     58.88 o
  -1  10   2       35.29       -0.60     73.33 o
   0  10   2       23.48       10.99     49.20 o
   1  10   2       22.01      -22.92    128.27 o
   2  10   2      945.02      992.97     78.78 o
   3  10   2        0.04       13.83     58.78 o
   4  10   2     1483.56     1685.08    126.16 o
   5  10   2       28.33      103.38    118.39 o
 -13   0   3     3954.63     3686.00    356.31 o
 -11   0   3     1912.96     1921.79    127.59 o
  -9   0   3      745.68      555.01     51.45 o
  -7   0   3     2206.12     2311.56     99.29 o
  -5   0   3    22902.84    22115.64    282.34 o
  -3   0   3    59785.79    57420.76    771.72 o
  -1   0   3   105150.01    96357.97   1296.22 o
   1   0   3      581.94      649.20     20.40 o
   3   0   3    12483.61    12483.46    219.93 o
   5   0   3    11089.87    11884.42    193.00 o
   7   0   3    27301.79    26544.78    403.57 o
   9   0   3    22219.99    21051.11    352.17 o
  11   0   3      267.36      288.97     55.43 o
  13   0   3      136.75      150.56     65.19 o
 -13   1   3        5.45       63.03     56.04 o
 -12   1   3       14.01       53.72     49.20 o
 -11   1   3      346.45      371.31     63.96 o
 -10   1   3     9738.71     9460.04    159.72 o
  -9   1   3      467.61      473.48     51.77 o
  -8   1   3    26104.27    25729.73    262.94 o
  -7   1   3       80.90      119.78     23.19 o
  -6   1   3    14998.75    15572.16    178.34 o
  -5   1   3       73.04      103.08     24.27 o
  -4   1   3     2281.18     2272.90     36.09 o
  -3   1   3      104.44      136.83     11.52 o
  -2   1   3    12832.75    12954.67    113.62 o
  -1   1   3     2550.38     2616.47     27.47 o
   0   1   3    32164.25    34763.81    360.04 o
   1   1   3     7327.26     7923.80    101.19 o
   2   1   3    71613.10    70866.43    801.39 o
   3   1   3      273.54      345.95     24.16 o
   4   1   3    65815.70    64922.54    617.18 o
   5   1   3     4570.65     4582.15     68.60 o
   6   1   3       10.15       41.43     19.47 o
   7   1   3      321.25      265.61     25.60 o
   8   1   3     2429.16     2309.26     79.55 o
   9   1   3       40.78       48.48     27.10 o
  10   1   3      911.64      955.83     49.46 o
  11   1   3       88.98       28.56     32.92 o
  12   1   3     4141.33     4230.22    103.37 o
  13   1   3       17.50       12.96     48.25 o
 -13   2   3     2966.26     3174.83    125.61 o
 -12   2   3      340.07      284.74     59.66 o
 -11   2   3     1045.39      962.48     60.48 o
 -10   2   3     1129.60     1103.20     58.60 o
  -9   2   3      182.10      148.17     33.99 o
  -8   2   3        2.56       -3.05     20.19 o
  -7   2   3        2.57       11.80     20.51 o
  -6   2   3    10725.29    10669.31    121.64 o
  -5   2   3    29149.12    28833.17    334.49 o
  -4   2   3     2029.90     1931.48     34.10 o
  -3   2   3    89761.92    89641.76    724.19 o
  -2   2   3      599.15      591.20     16.30 o
  -1   2   3   126346.34   122552.61   1229.24 o
   0   2   3    45624.37    47831.94    450.18 o
   1   2   3     4078.63     4307.33     52.71 o
   2   2   3      705.98      795.78     34.46 o
   3   2   3     1928.40     2020.61     39.19 o
   4   2   3     9798.13    10011.65     92.72 o
   5   2   3    13245.34    13592.66    141.00 o
   6   2   3      846.77      814.51     36.34 o
   7   2   3    31024.48    30527.80    323.23 o
   8   2   3      153.41      191.62     28.11 o
   9   2   3    17932.17    16639.72    208.13 o
  10   2   3     2732.23     2598.60     73.59 o
  11   2   3      336.47      262.95     43.70 o
  12   2   3      165.61       99.08     41.29 o
  13   2   3      118.17      161.12     91.16 o
 -12   3   3      156.04      169.40     57.06 o
 -11   3   3     1767.22     1783.82     75.00 o
 -10   3   3     4845.94     4840.94    110.90 o
  -9   3   3      225.06      259.45     38.14 o
  -8   3   3    17453.38    17417.73    210.92 o
  -7   3   3     4448.59     4125.75     77.67 o
  -6   3   3     4413.25     4231.72     75.44 o
  -5   3   3    12555.50    12040.72    122.14 o
  -4   3   3      199.52      276.08     16.54 o
  -3   3   3       33.84       68.14      9.50 o
  -2   3   3     2105.83     2203.77     32.54 o
  -1   3   3    23917.60    23614.65    214.77 o
   0   3   3    29651.99    30178.26    251.16 o
   1   3   3     7986.62     8283.55     84.19 o
   2   3   3    95386.00    95835.73    820.74 o
   3   3   3      132.34      172.96     13.80 o
   4   3   3    35370.75    36159.62    309.48 o
   5   3   3    17789.56    17588.91    166.88 o
   6   3   3      388.55      397.70     27.22 o
   7   3   3      698.67      660.32     38.85 o
   8   3   3        5.76      -19.27     23.37 o
   9   3   3     2212.15     2181.20     64.67 o
  10   3   3      809.67      915.87     50.46 o
  11   3   3     1883.51     1899.75    129.83 o
  12   3   3     3073.22     3050.75    102.25 o
 -12   4   3     1875.97     1987.90    101.30 o
 -11   4   3      485.88      562.05     54.95 o
 -10   4   3     2747.81     2743.24     86.43 o
  -9   4   3       35.96       31.53     33.94 o
  -8   4   3       98.26       80.30     28.46 o
  -7   4   3     1092.73     1202.70     44.76 o
  -6   4   3    11955.18    11821.20    148.92 o
  -5   4   3     9635.36     9921.97    125.83 o
  -4   4   3     1325.31     1305.59     34.12 o
  -3   4   3    27970.47    28155.95    245.49 o
  -2   4   3     8969.37     9152.09     94.67 o
  -1   4   3    12141.99    12185.45    135.86 o
   0   4   3    43882.24    43248.70    415.03 o
   1   4   3     1512.13     1513.23     44.22 o
   2   4   3      188.64      190.08     15.30 o
   3   4   3      362.31      387.15     19.20 o
   4   4   3    22645.07    23259.86    211.17 o
   5   4   3     3342.27     3375.79     53.95 o
   6   4   3     9562.11     9373.63    125.55 o
   7   4   3    10951.35    10922.45    145.25 o
   8   4   3      142.34      165.68     29.60 o
   9   4   3     4073.30     4313.21     90.93 o
  10   4   3     4132.23     4093.95    104.95 o
  11   4   3      487.71      585.31     61.79 o
  12   4   3      454.11      534.05    137.21 o
 -11   5   3     1901.97     1988.58     91.25 o
 -10   5   3      750.17      749.97     62.41 o
  -9   5   3      170.98      140.64     42.62 o
  -8   5   3     1907.09     1910.33     66.36 o
  -7   5   3     5508.11     5950.56    155.51 o
  -6   5   3      748.72      723.33     36.48 o
  -5   5   3    15221.80    14929.42    174.73 o
  -4   5   3     2130.84     2115.58     45.20 o
  -3   5   3       11.77        4.05     14.53 o
  -2   5   3     4229.25     4388.96     62.10 o
  -1   5   3    31687.01    32180.90    295.23 o
   0   5   3      982.27      950.28     34.30 o
   1   5   3     9867.10     9957.74    130.47 o
   2   5   3     5467.78     5285.21     95.52 o
   3   5   3     2156.57     2090.92     44.02 o
   4   5   3     1100.85     1249.19    100.83 o
   5   5   3    18547.58    18415.37    193.30 o
   6   5   3     1790.85     1790.71     52.41 o
   7   5   3     1230.76     1267.98     52.81 o
   8   5   3     1331.78     1326.50     65.03 o
   9   5   3     3541.90     3358.78    103.59 o
  10   5   3      508.95      507.26     57.54 o
  11   5   3     2786.51     3059.44    130.61 o
 -11   6   3      546.85      642.49     83.54 o
 -10   6   3     1093.98     1143.12     74.60 o
  -9   6   3     1462.86     1561.80     78.30 o
  -8   6   3      473.27      638.06     55.21 o
  -7   6   3     2408.77     2463.00     73.33 o
  -6   6   3     7521.77     7717.13    135.78 o
  -5   6   3      320.83      300.36     30.07 o
  -4   6   3     3403.52     3351.62     74.63 o
  -3   6   3     1081.41     1075.61     54.12 o
  -2   6   3     4985.73     4924.10     87.70 o
  -1   6   3     1010.65     1074.94     46.01 o
   0   6   3    13270.51    12979.87    188.81 o
   1   6   3     6931.70     6755.91    118.61 o
   2   6   3       55.59       51.63     25.31 o
   3   6   3     5738.61     5772.62     89.43 o
   4   6   3     8048.28     8096.11    117.11 o
   5   6   3     1377.80     1385.23     62.68 o
   6   6   3     5063.14     5051.14    101.34 o
   7   6   3     1260.39     1181.63     55.44 o
   8   6   3      172.34      146.00     42.98 o
   9   6   3      104.01       77.25     55.87 o
  10   6   3     1793.37     2094.47     94.21 o
  11   6   3      772.02      723.16     73.85 o
 -10   7   3       68.70       50.10     63.29 o
  -9   7   3      247.95      318.12     65.09 o
  -8   7   3       43.39       56.55     66.99 o
  -7   7   3      896.20      962.16     61.94 o
  -6   7   3      908.45     1072.72     60.60 o
  -5   7   3     2154.82     2087.91     68.22 o
  -4   7   3     7924.27     8068.72    132.26 o
  -3   7   3       84.45      137.30     29.69 o
  -2   7   3     8725.66     8602.89    133.69 o
  -1   7   3     5280.45     5050.63    105.88 o
   0   7   3     1607.79     1571.28     69.45 o
   1   7   3     3421.60     3291.98     83.39 o
   2   7   3        3.62        1.89     27.12 o
   3   7   3      569.59      543.02     39.47 o
   4   7   3       64.65       48.41     34.26 o
   5   7   3     3051.43     3020.03     90.32 o
   6   7   3     4428.43     4407.24    126.35 o
   7   7   3      646.78      749.36     58.96 o
   8   7   3     2962.46     3064.15    118.62 o
   9   7   3      424.04      331.90     72.41 o
  10   7   3      556.76      620.12     78.70 o
  -9   8   3     1382.57     1527.68    143.69 o
  -8   8   3        2.52       23.52     56.27 o
  -7   8   3     2371.59     2493.65    110.29 o
  -6   8   3      296.62      339.47     44.90 o
  -5   8   3      222.99      120.74     37.60 o
  -4   8   3      203.00      208.73     37.73 o
  -3   8   3      118.75      141.05     33.92 o
  -2   8   3      877.06      893.83     49.05 o
  -1   8   3      158.45      115.55     35.73 o
   0   8   3     1219.95     1145.13     62.29 o
   1   8   3     7311.55     7139.40    139.15 o
   2   8   3       72.40      110.84     36.29 o
   3   8   3     7383.38     7186.34    145.26 o
   4   8   3      401.16      341.85     47.70 o
   5   8   3      824.92      798.46     58.53 o
   6   8   3      607.84      731.88     60.79 o
   7   8   3        5.32      -43.25     45.15 o
   8   8   3        8.49       27.94     56.28 o
  -7   9   3      111.23      132.67     75.84 o
  -6   9   3       50.21      219.54     60.42 o
  -5   9   3      177.07      233.25     50.14 o
  -4   9   3     2009.58     2230.17     78.20 o
  -3   9   3       34.43       21.89     36.26 o
  -2   9   3     2951.66     2973.60     85.73 o
  -1   9   3       28.09      -17.87     37.70 o
   0   9   3      503.83      543.50     51.59 o
   1   9   3      631.57      625.38     53.56 o
   2   9   3      154.78      175.82     50.94 o
   3   9   3       22.95      -23.93     37.89 o
   4   9   3       10.53       65.62     42.97 o
   5   9   3       30.68       43.60     45.65 o
   6   9   3     1031.91     1143.42     85.09 o
   7   9   3        0.50       37.16     58.61 o
  -4  10   3       14.82      -16.39     54.62 o
  -3  10   3      281.92      261.61     61.39 o
  -2  10   3       19.95       -9.76     48.80 o
  -1  10   3        2.19      -56.98     56.98 o
   0  10   3        7.44        4.62     60.66 o
   1  10   3      777.65      833.98     89.46 o
   2  10   3        0.12       30.39     52.97 o
   3  10   3     1078.81     1117.73     86.89 o
   4  10   3        0.68      -33.33     54.60 o
 -12   0   4      232.39      181.55     77.91 o
 -10   0   4      224.33      222.74     67.05 o
  -8   0   4      704.17      754.52     44.86 o
  -6   0   4    19289.68    19093.00    297.14 o
  -4   0   4    87601.06    86097.67    990.51 o
  -2   0   4     9322.10     9022.59    116.03 o
   0   0   4     5188.05     5649.04    123.33 o
   2   0   4    17626.42    18425.25    324.45 o
   4   0   4    10065.19    10372.29    194.64 o
   6   0   4    38458.98    37396.70    534.93 o
   8   0   4    23271.12    22294.93    707.44 o
  10   0   4      364.50      249.31     52.04 o
  12   0   4      617.03      665.19     74.27 o
 -13   1   4       86.99      112.08     59.12 o
 -12   1   4      177.85      164.66     55.09 o
 -11   1   4     5340.42     5156.60    136.46 o
 -10   1   4      197.48      218.59     38.82 o
  -9   1   4    19341.23    19081.76    253.67 o
  -8   1   4      332.60      368.20     27.39 o
  -7   1   4     6583.65     6759.72    117.34 o
  -6   1   4       80.75      116.74     17.61 o
  -5   1   4      512.90      497.90     20.49 o
  -4   1   4      305.02      371.28     16.31 o
  -3   1   4     9650.87     9812.04     93.41 o
  -2   1   4     3042.26     3014.89     38.20 o
  -1   1   4    38426.85    38645.20    364.71 o
   0   1   4     4027.28     4252.71     62.82 o
   1   1   4    75993.71    74325.15    763.26 o
   2   1   4     4351.79     4352.31     62.31 o
   3   1   4    59589.05    58668.10    671.65 o
   4   1   4     6296.70     6380.94     99.25 o
   5   1   4     1099.17     1083.37     36.53 o
   6   1   4      433.45      423.18     25.34 o
   7   1   4     4243.42     4032.59     72.89 o
   8   1   4      573.51      649.26     36.48 o
   9   1   4     2350.78     2478.12     66.71 o
  10   1   4       70.01       67.96     40.23 o
  11   1   4     5332.02     5613.38    130.45 o
  12   1   4        0.54       55.98     39.01 o
  13   1   4     4817.23     4874.24    117.43 o
 -13   2   4      471.80      565.60     75.62 o
 -12   2   4      562.51      652.60     68.80 o
 -11   2   4       63.53       26.71     44.85 o
 -10   2   4      139.20      172.72     39.08 o
  -9   2   4       78.25       62.69     30.72 o
  -8   2   4      467.41      440.48     33.50 o
  -7   2   4     3272.62     3167.29     74.48 o
  -6   2   4    17586.96    17592.00    204.99 o
  -5   2   4      334.89      339.71     27.76 o
  -4   2   4   104486.77   102736.04    831.98 o
  -3   2   4     4898.98     4940.81     68.75 o
  -2   2   4    36665.90    36588.01    324.50 o
  -1   2   4      327.39      433.61     12.75 o
   0   2   4     4251.11     4594.26     55.31 o
   1   2   4     1528.35     1506.78     35.45 o
   2   2   4    10965.73    11291.66    170.36 o
   3   2   4     7023.80     7023.31    100.95 o
   4   2   4    12176.43    12454.45    115.85 o
   5   2   4     1418.02     1434.85     33.23 o
   6   2   4    40056.46    39604.67    400.09 o
   7   2   4       21.78       50.11     21.67 o
   8   2   4    21132.91    19994.27    233.12 o
   9   2   4     1831.34     1734.21     57.14 o
  10   2   4      473.41      438.37     58.19 o
  11   2   4      290.56      279.81     40.80 o
  12   2   4      223.53      310.95     46.39 o
 -12   3   4     1134.01     1240.00     83.00 o
 -11   3   4     3059.50     2940.97    167.59 o
 -10   3   4      306.88      399.09     45.80 o
  -9   3   4    13518.49    13100.09    195.36 o
  -8   3   4     5864.89     5665.22     98.40 o
  -7   3   4     6867.47     6423.51    126.29 o
  -6   3   4     5119.03     5077.85     82.89 o
  -5   3   4       12.18        6.65     13.46 o
  -4   3   4      135.16      106.90     13.38 o
  -3   3   4      284.41      317.75     21.25 o
  -2   3   4    21031.81    20932.03    184.09 o
  -1   3   4    20615.11    20694.73    177.43 o
   0   3   4    11854.32    12542.83    121.29 o
   1   3   4    90387.74    91359.99    854.10 o
   2   3   4     1817.41     1928.48     52.02 o
   3   3   4    43232.63    44156.31    365.02 o
   4   3   4    15621.77    15824.86    145.93 o
   5   3   4     1916.00     1872.69     37.79 o
   6   3   4     1299.11     1202.74     39.72 o
   7   3   4       50.04       66.95     23.08 o
   8   3   4     6001.81     5744.71     98.35 o
   9   3   4      274.96      313.99     35.03 o
  10   3   4     2208.91     2112.58     67.59 o
  11   3   4     3564.99     3619.46     93.37 o
  12   3   4      172.30       32.00     48.29 o
 -12   4   4      704.53      810.91     80.20 o
 -11   4   4     1181.89     1210.01     77.99 o
 -10   4   4        9.59       22.91     35.87 o
  -9   4   4       24.83       -0.71     31.63 o
  -8   4   4      186.60      195.96     31.45 o
  -7   4   4     7499.44     7509.98    117.51 o
  -6   4   4     5062.36     5231.15     86.41 o
  -5   4   4     5494.24     5347.55     82.88 o
  -4   4   4    17097.97    17337.71    206.00 o
  -3   4   4     9592.00     9884.59    100.82 o
  -2   4   4     9860.85     9376.83     94.10 o
  -1   4   4    22761.70    22687.16    211.61 o
   0   4   4       81.11      108.08     10.53 o
   1   4   4     2572.40     2564.73     38.96 o
   2   4   4       23.43       37.34     10.73 o
   3   4   4    21835.96    21430.08    190.80 o
   4   4   4     2168.61     2202.02     40.92 o
   5   4   4    15144.20    15402.15    164.20 o
   6   4   4    10922.31    11233.20    133.19 o
   7   4   4      100.58      134.89     26.89 o
   8   4   4     6372.90     6365.26    107.09 o
   9   4   4     4865.75     4694.82    153.61 o
  10   4   4      704.54      662.75     47.14 o
  11   4   4      789.61      750.31     67.13 o
  12   4   4      111.85       95.00     54.73 o
 -11   5   4      553.33      585.07     76.91 o
 -10   5   4      310.53      346.75     53.31 o
  -9   5   4     1099.14     1164.63     66.19 o
  -8   5   4     4595.57     4842.45    103.35 o
  -7   5   4     2426.29     2355.10     62.66 o
  -6   5   4    11890.07    11808.13    152.46 o
  -5   5   4      908.95      875.53     39.02 o
  -4   5   4      488.66      442.04     24.75 o
  -3   5   4     2623.85     2618.62     47.11 o
  -2   5   4    23185.57    23218.71    240.15 o
  -1   5   4     1389.12     1377.62     40.41 o
   0   5   4    13230.03    12814.25    157.85 o
   1   5   4     5370.43     5182.00    119.53 o
   2   5   4     1157.65     1206.39     38.28 o
   3   5   4     3111.46     3136.40     64.09 o
   4   5   4    17509.17    17875.33    185.62 o
   5   5   4     1739.31     1655.06     54.30 o
   6   5   4     1533.50     1586.47     49.64 o
   7   5   4     2310.78     2262.72     67.35 o
   8   5   4     5497.14     5476.46    125.17 o
   9   5   4      456.73      449.01     50.90 o
  10   5   4     3149.32     3385.95    111.02 o
  11   5   4     1144.60     1195.22     79.58 o
 -11   6   4      908.79     1014.85    116.79 o
 -10   6   4      974.71      987.58     71.29 o
  -9   6   4       83.07      154.69     45.78 o
  -8   6   4     3169.03     3082.73    131.21 o
  -7   6   4     3291.91     3379.75     84.31 o
  -6   6   4      822.21      819.77     44.11 o
  -5   6   4     3123.67     2987.89     72.97 o
  -4   6   4       15.51       37.51     24.52 o
  -3   6   4     3413.63     3665.88    104.08 o
  -2   6   4      934.54      945.41     38.99 o
  -1   6   4    14660.64    14302.30    204.10 o
   0   6   4     3747.86     3895.46     83.21 o
   1   6   4     1141.55     1072.04     45.50 o
   2   6   4    10230.89    10296.28    141.99 o
   3   6   4     5186.83     5295.60     96.53 o
   4   6   4     2171.88     2149.69     65.67 o
   5   6   4     6298.68     6205.69    127.72 o
   6   6   4      396.43      453.73     39.67 o
   7   6   4       20.24      -30.17     30.17 o
   8   6   4       69.42       82.03     40.48 o
   9   6   4     3013.96     3090.61    103.44 o
  10   6   4      751.53      800.46     68.52 o
 -10   7   4       81.48       73.61     78.42 o
  -9   7   4       88.25       78.40     57.16 o
  -8   7   4      630.27      848.44     97.01 o
  -7   7   4      905.04     1024.62     62.99 o
  -6   7   4     2219.64     2006.28     76.65 o
  -5   7   4     4210.31     4419.65     95.37 o
  -4   7   4       43.20      126.51     30.77 o
  -3   7   4     8312.27     8355.96    132.24 o
  -2   7   4     3416.71     3387.27     83.60 o
  -1   7   4     2326.85     2217.53     69.17 o
   0   7   4     2465.34     2100.66    106.22 o
   1   7   4      286.79      248.46     34.21 o
   2   7   4      550.82      547.43     41.18 o
   3   7   4       23.86       37.90     27.02 o
   4   7   4     4296.39     4240.29    103.47 o
   5   7   4     3402.62     3279.37     93.22 o
   6   7   4      307.34      447.40     49.15 o
   7   7   4     4016.81     4003.64    112.99 o
   8   7   4      873.58      979.52    101.30 o
   9   7   4      909.91     1196.62     89.61 o
  -8   8   4     2034.62     2006.51    105.81 o
  -7   8   4      121.86      159.08     61.31 o
  -6   8   4      292.30      197.76     46.47 o
  -5   8   4       44.00       53.19     34.57 o
  -4   8   4      287.10      337.92     39.88 o
  -3   8   4      229.32      259.67     36.64 o
  -2   8   4      233.00      313.31     37.39 o
  -1   8   4      832.07      773.69     50.64 o
   0   8   4     5087.66     5164.88    141.26 o
   1   8   4        6.84       -5.62     35.36 o
   2   8   4     7654.04     7538.83    195.45 o
   3   8   4      669.75      721.42     59.98 o
   4   8   4     1114.12     1077.69     61.37 o
   5   8   4      956.87     1040.04     63.36 o
   6   8   4       42.01        8.98     41.67 o
   7   8   4        0.73       53.63     47.83 o
   8   8   4       44.91       28.85     58.12 o
  -7   9   4       97.40      179.20    120.86 o
  -6   9   4      170.52       38.93     56.70 o
  -5   9   4     1908.26     2173.18    101.73 o
  -4   9   4       15.51       27.02     52.98 o
  -3   9   4     2817.28     2649.82    124.47 o
  -2   9   4       77.21        8.01     43.66 o
  -1   9   4      381.69      270.41     52.04 o
   0   9   4      255.91      121.81     57.65 o
   1   9   4      490.31      430.54    158.96 o
   2   9   4       41.94       24.35     53.89 o
   3   9   4       29.75       61.80     47.92 o
   4   9   4       36.69       34.33     54.23 o
   5   9   4     1544.83     1621.73     92.36 o
   6   9   4       51.20       13.18     52.69 o
   7   9   4     1585.38     1738.67    178.20 o
  -4  10   4      234.02      208.73     77.60 o
  -3  10   4        4.61      -35.96     64.88 o
  -2  10   4        0.41       11.20     61.72 o
  -1  10   4       11.63       44.68     69.74 o
   0  10   4      954.96     1042.38    167.13 o
   1  10   4        2.03       -3.54    106.13 o
   2  10   4     1059.22     1188.52    102.32 o
   3  10   4       11.70       54.67     55.37 o
   4  10   4      180.02      160.68     63.89 o
 -13   0   5      159.88      135.51    109.46 o
 -11   0   5      482.20      364.53     78.54 o
  -9   0   5      241.88      156.07     55.48 o
  -7   0   5    14436.76    14253.98    207.78 o
  -5   0   5    72652.52    72190.00    842.12 o
  -3   0   5    10645.46    10229.38    136.40 o
  -1   0   5     1602.52     1815.15     30.67 o
   1   0   5     7432.86     7723.80    137.46 o
   3   0   5    18153.17    18758.37    271.92 o
   5   0   5    86513.91    85947.03   1663.63 o
   7   0   5    24426.36    23569.22    424.12 o
   9   0   5      496.20      580.96    158.12 o
  11   0   5     1441.27     1546.06     90.09 o
  13   0   5      204.97      181.17     68.27 o
 -13   1   5       87.90      173.44     60.42 o
 -12   1   5     3113.57     3190.93    118.26 o
 -11   1   5       13.52      -42.28     42.28 o
 -10   1   5    14511.79    14424.09    298.75 o
  -9   1   5     1749.71     1770.23     64.28 o
  -8   1   5     2323.37     2232.97     59.13 o
  -7   1   5      711.36      725.40     28.37 o
  -6   1   5     1453.14     1391.60     34.67 o
  -5   1   5       91.33      120.30     14.81 o
  -4   1   5     4980.22     5163.44     60.39 o
  -3   1   5      331.98      304.50     14.71 o
  -2   1   5    30150.50    30507.08    271.52 o
  -1   1   5     2002.03     2112.61     34.18 o
   0   1   5   202495.66   187831.98   2177.64 o
   1   1   5    46306.82    48958.87    534.23 o
   2   1   5    40409.00    40099.20    384.05 o
   3   1   5     4136.88     4154.56     67.97 o
   4   1   5       63.98       89.67     31.03 o
   5   1   5      337.89      276.60     17.95 o
   6   1   5     8747.38     8593.87    112.90 o
   7   1   5      492.21      505.40     30.52 o
   8   1   5     2221.70     2387.87     91.50 o
   9   1   5      411.56      459.69     36.69 o
  10   1   5    13680.85    13024.61    180.72 o
  11   1   5       85.30       76.67     36.59 o
  12   1   5     5594.85     5096.05    114.31 o
  13   1   5       72.02       -9.25     44.08 o
 -13   2   5      529.24      627.26     75.97 o
 -12   2   5      362.02      338.65     60.28 o
 -11   2   5       42.13       38.33     46.51 o
 -10   2   5       79.51       55.70     43.25 o
  -9   2   5      174.95      139.72     33.78 o
  -8   2   5     3948.48     3881.95     78.66 o
  -7   2   5    15019.93    14730.54    164.16 o
  -6   2   5     1225.76     1150.41     31.89 o
  -5   2   5    67418.81    66409.37    550.92 o
  -4   2   5    12767.36    12685.94    121.71 o
  -3   2   5    31787.31    30957.90    281.96 o
  -2   2   5     8105.56     7905.41     82.12 o
  -1   2   5      508.04      500.17     15.22 o
   0   2   5     4613.22     4605.46     55.85 o
   1   2   5     4997.56     5272.09     78.47 o
   2   2   5    14079.49    14854.51    142.95 o
   3   2   5     8279.52     8675.44    123.57 o
   4   2   5     5479.55     5546.70     67.82 o
   5   2   5    42233.36    42755.46    415.58 o
   6   2   5     3126.59     3021.10     59.45 o
   7   2   5    17080.71    16436.56    194.21 o
   8   2   5     2892.05     2840.48     66.97 o
   9   2   5      766.48      736.33     42.39 o
  10   2   5      779.23      663.72     48.66 o
  11   2   5      533.49      587.93     48.00 o
  12   2   5      800.28      771.96     56.88 o
 -12   3   5     1688.69     2007.04     97.15 o
 -11   3   5      287.11      221.05     54.77 o
 -10   3   5     7896.06     7921.47    146.29 o
  -9   3   5     3872.61     3762.14     92.30 o
  -8   3   5     8436.43     8301.05    124.90 o
  -7   3   5     3062.10     3026.83     66.49 o
  -6   3   5     1656.06     1568.96     42.16 o
  -5   3   5      114.26       93.95     17.60 o
  -4   3   5        3.50       15.86     13.13 o
  -3   3   5    12868.91    12308.15    126.38 o
  -2   3   5     4935.40     4945.76     55.33 o
  -1   3   5    20674.18    21182.52    170.62 o
   0   3   5    67673.42    67177.41    633.30 o
   1   3   5     9146.77     9546.19    133.12 o
   2   3   5    40388.30    39860.08    422.42 o
   3   3   5     5367.91     5219.40     78.49 o
   4   3   5      737.58      814.66     21.38 o
   5   3   5     2202.49     2056.48     58.96 o
   6   3   5     1877.42     2000.32     57.29 o
   7   3   5     4117.40     3965.06     75.50 o
   8   3   5       38.29       49.73     26.93 o
   9   3   5     4467.35     4078.75    106.92 o
  10   3   5     3845.78     3679.98     88.55 o
  11   3   5        8.22       -2.83     36.34 o
  12   3   5     3080.02     3024.92    103.66 o
 -12   4   5     1431.55     1422.52     90.98 o
 -11   4   5       96.92       81.89     50.57 o
 -10   4   5       14.63       32.75     42.48 o
  -9   4   5      328.88      336.58     40.85 o
  -8   4   5     5961.76     5940.30    188.07 o
  -7   4   5     4960.50     5030.74     89.16 o
  -6   4   5     8347.07     7981.37    113.34 o
  -5   4   5     9219.49     9239.00    110.55 o
  -4   4   5     4364.46     4503.58     69.91 o
  -3   4   5    16688.41    16315.71    152.20 o
  -2   4   5    13942.20    13803.97    129.39 o
  -1   4   5     4966.70     5149.64     62.77 o
   0   4   5     1364.96     1365.88     29.14 o
   1   4   5      141.97      176.63     11.36 o
   2   4   5    22079.77    22333.33    223.23 o
   3   4   5     3412.13     3555.86     47.45 o
   4   4   5    23893.36    23676.72    227.99 o
   5   4   5     9407.49     9416.55    113.16 o
   6   4   5       27.78       40.51     21.24 o
   7   4   5     8553.08     8606.13    124.30 o
   8   4   5     3584.88     3457.32     77.12 o
   9   4   5     1203.89     1203.97     68.88 o
  10   4   5     1450.45     1549.17     68.84 o
  11   4   5      157.91      116.96     50.09 o
  12   4   5      612.52      631.63     98.27 o
 -11   5   5      301.81      239.19     82.11 o
 -10   5   5      303.66      300.35     61.42 o
  -9   5   5     1906.10     1875.13     79.74 o
  -8   5   5     1348.62     1390.96     64.91 o
  -7   5   5     7448.08     7336.22    115.65 o
  -6   5   5      929.16      882.80     54.89 o
  -5   5   5      834.21      674.92     54.72 o
  -4   5   5     2788.12     2700.18     51.03 o
  -3   5   5    12886.59    12930.60    128.63 o
  -2   5   5     3396.77     3371.03     48.98 o
  -1   5   5    16001.05    15681.25    209.12 o
   0   5   5     3089.97     3075.91     89.15 o
   1   5   5      762.92      810.28     28.31 o
   2   5   5     8329.59     8344.96    114.82 o
   3   5   5    12257.84    12014.59    142.96 o
   4   5   5     2418.17     2535.72     55.78 o
   5   5   5     4544.53     4497.51     92.09 o
   6   5   5     3330.43     3200.33     68.79 o
   7   5   5     2515.10     2475.85     70.83 o
   8   5   5     1330.83     1256.54     79.32 o
   9   5   5     3443.50     3648.23    107.78 o
  10   5   5      849.99      827.23     68.68 o
  11   5   5      204.70      221.93     57.27 o
 -11   6   5      600.94      590.72     79.31 o
 -10   6   5        1.06       27.91     56.32 o
  -9   6   5     1584.71     1545.37     94.14 o
  -8   6   5     1613.23     1768.02     86.46 o
  -7   6   5     1167.81     1250.87     95.48 o
  -6   6   5     1791.89     1539.86     88.82 o
  -5   6   5       41.92       54.71     30.35 o
  -4   6   5     2944.01     3060.88     70.35 o
  -3   6   5     1718.37     1713.92     53.36 o
  -2   6   5    15625.52    15873.04    198.69 o
  -1   6   5     2142.93     2093.17     61.55 o
   0   6   5     2668.25     2610.54     70.53 o
   1   6   5     8456.96     8671.86    124.24 o
   2   6   5     3186.81     3164.29     67.09 o
   3   6   5     4575.39     4563.67     78.30 o
   4   6   5     5927.12     5953.86     97.58 o
   5   6   5      505.56      524.18     35.25 o
   6   6   5        1.62      -27.83     27.83 o
   7   6   5      507.68      578.32     46.39 o
   8   6   5     3338.18     3205.50    100.92 o
   9   6   5      420.55      435.46     68.41 o
  10   6   5      668.57      765.14     78.33 o
 -10   7   5        5.98      -71.20     71.20 o
  -9   7   5      657.14      795.99    122.00 o
  -8   7   5      374.98      496.26     54.69 o
  -7   7   5     2118.08     2281.42     95.42 o
  -6   7   5     2403.20     2503.26    168.06 o
  -5   7   5        3.63       60.39     30.75 o
  -4   7   5     6555.23     6485.26    114.32 o
  -3   7   5     1693.49     1870.29    105.87 o
  -2   7   5     3037.08     3067.80     72.37 o
  -1   7   5      472.52      501.94     38.90 o
   0   7   5      257.25      330.74     40.18 o
   1   7   5     1329.58     1351.13     60.13 o
   2   7   5      336.07      379.02     38.53 o
   3   7   5     5827.25     5727.35    119.90 o
   4   7   5     1821.79     1768.43     80.26 o
   5   7   5      648.64      822.13     70.38 o
   6   7   5     4340.01     4423.40    114.02 o
   7   7   5      785.72      746.48     63.22 o
   8   7   5     1470.99     1679.31    214.41 o
   9   7   5     1000.04     1127.97     86.00 o
  -8   8   5      411.74      487.24    133.59 o
  -7   8   5      294.70      199.03     59.20 o
  -6   8   5       95.85       65.79     47.24 o
  -5   8   5       83.27       92.84     46.44 o
  -4   8   5      159.70      143.59     46.57 o
  -3   8   5      258.07      358.56     60.10 o
  -2   8   5     1095.29     1031.89     81.08 o
  -1   8   5     3337.05     3421.46    107.42 o
   0   8   5       23.67       29.83     37.08 o
   1   8   5     7181.99     7309.16    198.53 o
   2   8   5     1638.76     1586.87     93.37 o
   3   8   5      921.54      908.83     67.57 o
   4   8   5      975.69      858.80     65.51 o
   5   8   5      392.35      460.78     58.98 o
   6   8   5        6.19       46.27     48.43 o
   7   8   5      116.95      229.87     60.14 o
   8   8   5      375.05      495.20     86.16 o
  -7   9   5      133.85      219.49    126.75 o
  -6   9   5     1826.27     2065.19    133.90 o
  -5   9   5       77.11       38.99     62.62 o
  -4   9   5     2298.67     2418.45    137.96 o
  -3   9   5      317.77      354.40     71.59 o
  -2   9   5      137.37      145.36     60.22 o
  -1   9   5       81.72       81.53     55.56 o
   0   9   5      465.72      486.02     70.94 o
   1   9   5       60.60       44.14     51.21 o
   2   9   5        2.93        6.72     52.97 o
   3   9   5      140.51      136.97     50.00 o
   4   9   5     1459.42     1458.94     87.71 o
   5   9   5       88.07      114.93     54.79 o
   6   9   5     1744.43     1980.47    167.24 o
  -4  10   5        4.38       35.93     72.26 o
  -3  10   5       12.08      -41.96     63.47 o
  -2  10   5        8.58       88.93     68.51 o
  -1  10   5     1469.95     1622.15    112.94 o
   0  10   5       16.97       16.84     59.41 o
   1  10   5     1629.65     1738.13    114.47 o
   2  10   5       60.09       16.68     62.04 o
   3  10   5      221.69      277.52     61.69 o
   4  10   5        8.63       36.51     54.11 o
 -12   0   6      800.89     1003.60    109.07 o
 -10   0   6        2.39       55.56     55.11 o
  -8   0   6     8482.78     8543.66    314.06 o
  -6   0   6    71292.08    71877.02   1286.73 o
  -4   0   6    24958.87    24439.21    346.05 o
  -2   0   6     8566.56     8833.67    136.13 o
   0   0   6     3576.99     3958.58     86.70 o
   2   0   6    16013.96    16589.36    298.33 o
   4   0   6   154274.89   157034.05   2031.74 o
   6   0   6    41435.54    40460.20    576.09 o
   8   0   6      804.24      592.34     50.17 o
  10   0   6     2051.66     2121.77     95.75 o
  12   0   6        0.58      -29.97     52.98 o
 -13   1   6     1794.29     2054.68    104.54 o
 -12   1   6        3.11       16.82     48.35 o
 -11   1   6     7880.14     7939.11    202.72 o
 -10   1   6      830.26      833.24     62.28 o
  -9   1   6     4619.28     4651.74    116.90 o
  -8   1   6     2791.90     2878.84     61.22 o
  -7   1   6     3395.36     3300.85     61.29 o
  -6   1   6        4.26        6.04     14.22 o
  -5   1   6      938.15      935.23     43.81 o
  -4   1   6     2628.18     2739.83     40.24 o
  -3   1   6    30350.75    31052.09    281.40 o
  -2   1   6     3951.86     3867.63     44.64 o
  -1   1   6   143681.91   138306.36   1412.39 o
   0   1   6     8391.82     9344.59    125.52 o
   1   1   6    53321.39    54872.80    524.09 o
   2   1   6     8987.70     9581.75     95.98 o
   3   1   6       52.00       87.86     14.94 o
   4   1   6      402.85      411.68     29.16 o
   5   1   6     6737.57     6857.60     91.75 o
   6   1   6     2141.33     2244.76     50.31 o
   7   1   6     1592.45     1741.10     65.53 o
   8   1   6     3635.18     3565.50     74.36 o
   9   1   6    21136.17    20244.36    243.23 o
  10   1   6       30.25       -1.10     30.94 o
  11   1   6     7101.50     6590.35    124.13 o
  12   1   6      219.78      239.11     45.61 o
 -13   2   6      516.47      571.70     74.36 o
 -12   2   6       57.44       95.33     52.09 o
 -11   2   6      253.65      256.53     52.90 o
 -10   2   6        7.92       -9.87     40.30 o
  -9   2   6     2490.22     2442.64     75.37 o
  -8   2   6     6102.31     6143.74    102.30 o
  -7   2   6     1004.49     1098.89     37.70 o
  -6   2   6    32567.61    31475.68    302.36 o
  -5   2   6     8082.53     7936.64    102.43 o
  -4   2   6    17544.78    16874.48    168.15 o
  -3   2   6    17844.52    16993.96    163.99 o
  -2   2   6        3.73       32.85     11.81 o
  -1   2   6     3698.17     3569.77     82.64 o
   0   2   6     1384.59     1389.37     42.57 o
   1   2   6    18466.08    18977.57    571.78 o
   2   2   6     5907.25     6414.38    122.79 o
   3   2   6    15556.21    15899.33    205.11 o
   4   2   6    49629.55    50735.07    596.58 o
   5   2   6     5699.08     6052.84    100.90 o
   6   2   6    20903.76    20647.26    226.95 o
   7   2   6     4001.19     3830.02     72.81 o
   8   2   6     1874.66     1769.64     66.78 o
   9   2   6     1273.80     1170.00     49.67 o
  10   2   6      533.63      624.04     44.75 o
  11   2   6      556.92      592.88     49.90 o
  12   2   6       10.19       54.15     41.74 o
 -12   3   6      154.66      170.92     58.21 o
 -11   3   6     3432.53     3360.11    114.71 o
 -10   3   6     1264.23     1278.54     74.26 o
  -9   3   6     3509.02     3516.97     80.65 o
  -8   3   6     6154.67     6222.66    114.68 o
  -7   3   6        1.25       33.56     23.95 o
  -6   3   6      330.34      356.08     24.71 o
  -5   3   6       57.76       48.37     16.56 o
  -4   3   6    14441.12    14310.62    148.32 o
  -3   3   6     7293.63     7550.23     86.00 o
  -2   3   6    26852.27    27318.14    232.81 o
  -1   3   6    27463.62    27365.84    216.39 o
   0   3   6     2631.86     2744.11     66.46 o
   1   3   6    14243.33    13900.18    147.87 o
   2   3   6    20184.59    20356.62    264.23 o
   3   3   6     1361.63     1246.07     61.43 o
   4   3   6     3824.42     4030.85     64.06 o
   5   3   6       75.92      114.89     25.39 o
   6   3   6     5489.09     5587.75     87.52 o
   7   3   6      898.76      935.05     39.56 o
   8   3   6     9870.28     9301.40    134.73 o
   9   3   6     5139.79     5108.94    156.97 o
  10   3   6       44.00       83.46     34.24 o
  11   3   6     3112.09     3126.37    107.62 o
  12   3   6      704.73      879.32     60.42 o
 -12   4   6      323.78      346.08     64.16 o
 -11   4   6       98.22      125.57     52.91 o
 -10   4   6      234.04      160.97     47.02 o
  -9   4   6     2426.05     2324.25     99.83 o
  -8   4   6     3034.64     3177.11     73.88 o
  -7   4   6     3653.86     3489.49     73.54 o
  -6   4   6     4623.83     4640.54     81.11 o
  -5   4   6     1839.97     1944.51     44.92 o
  -4   4   6    10311.07    10082.55    122.80 o
  -3   4   6    13441.90    13203.58    127.68 o
  -2   4   6    10074.34    10296.48    101.77 o
  -1   4   6     1669.76     1611.69     49.38 o
   0   4   6     2064.27     2185.23     32.08 o
   1   4   6    10748.14    11240.84    127.29 o
   2   4   6     6998.40     7258.95    102.29 o
   3   4   6    23634.40    24304.44    226.21 o
   4   4   6     7007.52     7197.29    126.68 o
   5   4   6      300.30      314.29     24.45 o
   6   4   6     9622.71     9740.42    121.08 o
   7   4   6     4015.16     4046.43     95.74 o
   8   4   6     3177.31     2971.03    114.38 o
   9   4   6     1968.07     2034.19     66.07 o
  10   4   6      259.13      270.10     53.83 o
  11   4   6      314.06      379.18     73.21 o
 -11   5   6      471.30      526.68     75.70 o
 -10   5   6      653.43      659.78     73.21 o
  -9   5   6      695.00      640.32     56.29 o
  -8   5   6     4400.86     4231.19     99.72 o
  -7   5   6     1458.18     1418.17     50.85 o
  -6   5   6       15.39       -4.78     22.59 o
  -5   5   6     1594.61     1655.45     68.74 o
  -4   5   6     9042.93     9274.85    119.69 o
  -3   5   6     6081.71     6087.47     73.79 o
  -2   5   6     9809.36     9706.05    133.91 o
  -1   5   6     5572.93     5487.96     70.10 o
   0   5   6      596.80      664.61     37.22 o
   1   5   6     8504.16     8378.70    104.37 o
   2   5   6    11529.06    11287.29    144.02 o
   3   5   6     4956.46     4819.47     82.56 o
   4   5   6     3740.55     3930.04     76.38 o
   5   5   6     2840.77     2705.01     66.75 o
   6   5   6     2415.08     2464.88     61.21 o
   7   5   6     2258.84     2362.29     69.35 o
   8   5   6     3952.86     3992.06    133.09 o
   9   5   6      915.01      954.52     56.62 o
  10   5   6       91.44      141.82     49.66 o
  11   5   6     1091.12     1095.65     78.67 o
 -10   6   6      622.18      692.74     77.40 o
  -9   6   6     1075.37     1150.07     97.78 o
  -8   6   6      957.68      980.39     55.71 o
  -7   6   6      720.44      679.79     46.25 o
  -6   6   6      415.20      424.23     54.14 o
  -5   6   6     2303.91     2424.48    103.64 o
  -4   6   6      754.59      682.82     37.75 o
  -3   6   6    11102.36    11098.72    152.18 o
  -2   6   6     2188.08     2342.13     57.89 o
  -1   6   6     1294.38     1199.03     42.46 o
   0   6   6     6253.05     6244.02     99.10 o
   1   6   6     3987.24     3896.77     74.00 o
   2   6   6     5214.48     5235.36     99.95 o
   3   6   6     7072.70     7347.51    116.20 o
   4   6   6      543.92      567.15     37.15 o
   5   6   6        1.33      -23.37     23.37 o
   6   6   6     1610.58     1659.18     54.99 o
   7   6   6     2781.93     2689.40     79.87 o
   8   6   6      821.08      804.61     70.66 o
   9   6   6      727.64      807.38     64.21 o
  10   6   6     1084.97     1111.01     76.58 o
  -9   7   6       67.55       43.33    105.28 o
  -8   7   6     1019.56     1042.48    221.67 o
  -7   7   6     1619.14     1937.35    161.81 o
  -6   7   6       66.87      130.30     44.56 o
  -5   7   6     2714.90     2688.56    134.86 o
  -4   7   6     1889.81     2007.32     76.53 o
  -3   7   6     1869.67     1957.96     67.86 o
  -2   7   6     1496.42     1374.04     63.96 o
  -1   7   6        0.79        4.17     35.65 o
   0   7   6      148.32      192.70     71.08 o
   1   7   6      234.46      213.30     72.50 o
   2   7   6     4297.16     4253.05    135.11 o
   3   7   6     1281.25     1322.24     58.83 o
   4   7   6      987.16      948.22     54.32 o
   5   7   6     3071.72     3187.82    121.10 o
   6   7   6     1559.49     1558.75    112.53 o
   7   7   6     1438.03     1335.60     84.69 o
   8   7   6     1650.64     1998.56    119.24 o
   9   7   6        2.01       64.28     66.92 o
  -8   8   6       35.91       23.37    113.64 o
  -7   8   6       63.41      162.22     71.04 o
  -6   8   6       37.15       19.30     59.95 o
  -5   8   6      531.84      586.79     78.98 o
  -4   8   6       51.87       64.24     55.17 o
  -3   8   6     1580.90     1466.33     75.58 o
  -2   8   6     2339.68     2438.72    116.29 o
  -1   8   6       32.64       74.46     46.29 o
   0   8   6     4876.90     4332.61    145.87 o
   1   8   6     2462.15     2365.04    111.08 o
   2   8   6      373.00      315.58     58.32 o
   3   8   6      914.93      941.77     67.37 o
   4   8   6      286.69      309.06     51.19 o
   5   8   6       30.58       73.28     46.90 o
   6   8   6        8.25      -28.57     47.38 o
   7   8   6      899.06      977.58     80.75 o
   8   8   6      343.16      291.76     78.96 o
  -6   9   6       25.48      145.90     73.80 o
  -5   9   6     1736.16     2074.81    128.83 o
  -4   9   6      475.50      394.30     78.90 o
  -3   9   6      111.53       55.84     60.22 o
  -2   9   6      222.85      161.38     62.81 o
  -1   9   6      291.84      280.35     62.48 o
   0   9   6       12.42       46.13     53.32 o
   1   9   6        4.22      -46.18     50.26 o
   2   9   6      174.70      153.71     60.35 o
   3   9   6     1358.22     1255.84     79.26 o
   4   9   6        7.79       19.57     46.86 o
   5   9   6     2749.25     2988.71    121.51 o
   6   9   6      173.59      216.97     63.21 o
  -4  10   6       31.84      -17.50     68.16 o
  -3  10   6        4.34       53.95     65.48 o
  -2  10   6     1548.17     1578.68    207.61 o
  -1  10   6        0.01       50.93     86.18 o
   0  10   6     2123.16     2281.76    514.60 o
   1  10   6       50.04      120.91     66.12 o
   2  10   6      281.98      196.22     70.50 o
   3  10   6        0.52       42.82     52.95 o
 -13   0   7      421.06      351.37     93.47 o
 -11   0   7        1.81      -29.72     60.50 o
  -9   0   7     5123.43     4928.07    228.99 o
  -7   0   7    35206.86    34201.91    507.72 o
  -5   0   7    46189.23    44773.33    571.11 o
  -3   0   7     3690.50     3642.56     75.38 o
  -1   0   7     2471.34     2528.82     49.92 o
   1   0   7     3308.69     3571.85     66.66 o
   3   0   7   113700.25   113454.35   1855.53 o
   5   0   7    75355.62    75339.68   1220.62 o
   7   0   7      422.83      444.34     92.06 o
   9   0   7     1692.31     1786.70     83.95 o
  11   0   7       99.02       98.73     54.02 o
 -13   1   7        2.74        9.56     55.69 o
 -12   1   7     5277.12     5694.66    153.56 o
 -11   1   7      317.87      306.20     54.35 o
 -10   1   7     4254.40     4143.19    124.11 o
  -9   1   7     2535.30     2517.96     75.75 o
  -8   1   7     1287.83     1372.60     49.53 o
  -7   1   7        0.68      -20.58     20.58 o
  -6   1   7      756.49      784.23     29.65 o
  -5   1   7     1642.65     1603.90     33.49 o
  -4   1   7    14439.33    14525.44    172.88 o
  -3   1   7     2127.97     2154.31     35.45 o
  -2   1   7   110178.01   106871.90   1013.64 o
  -1   1   7     1260.84     1254.82     33.82 o
   0   1   7    87302.55    86943.80    890.17 o
   1   1   7     9953.07    10275.52    108.40 o
   2   1   7      317.01      398.77     24.62 o
   3   1   7      236.76      274.10     17.51 o
   4   1   7     6365.82     6428.31    115.65 o
   5   1   7     1849.94     1858.54     40.72 o
   6   1   7      584.70      641.17     31.08 o
   7   1   7     5187.06     5014.72     90.45 o
   8   1   7    24033.21    23823.46    269.88 o
   9   1   7       95.10       90.47     29.98 o
  10   1   7    11011.43    10423.30    157.72 o
  11   1   7      280.69      310.55     42.24 o
  12   1   7      689.04      656.24     55.51 o
 -12   2   7      114.38      149.18     55.36 o
 -11   2   7       14.35      -36.35     43.20 o
 -10   2   7     1384.11     1379.59     73.72 o
  -9   2   7     4128.75     4104.75     96.60 o
  -8   2   7      184.63      215.24     40.81 o
  -7   2   7    17876.24    17732.07    191.13 o
  -6   2   7     2392.30     2287.30     49.17 o
  -5   2   7    17555.69    17106.11    175.28 o
  -4   2   7    28703.62    27801.61    260.98 o
  -3   2   7     3357.53     3534.46     50.38 o
  -2   2   7     1505.93     1535.69     24.87 o
  -1   2   7     8682.52     9292.55    114.78 o
   0   2   7    14245.03    14491.60    194.47 o
   1   2   7     1943.94     2121.67    123.37 o
   2   2   7    13693.74    13541.88    146.86 o
   3   2   7    34617.75    34818.28    376.91 o
   4   2   7       94.59      137.76     37.85 o
   5   2   7    21594.03    21866.12    241.50 o
   6   2   7     6879.91     6693.25    137.37 o
   7   2   7      238.39      254.64     31.46 o
   8   2   7     1846.99     1641.89     53.45 o
   9   2   7      805.18      809.42     45.16 o
  10   2   7      549.51      568.34     44.60 o
  11   2   7       49.68       94.29     38.37 o
  12   2   7     2104.14     2339.26    110.32 o
 -12   3   7     1810.75     1971.50     99.34 o
 -11   3   7      501.92      604.85     62.83 o
 -10   3   7     1513.60     1575.22     94.75 o
  -9   3   7     4538.76     4449.15    102.47 o
  -8   3   7      139.54      132.35     32.82 o
  -7   3   7      229.46      235.88     36.45 o
  -6   3   7      319.40      302.73     24.64 o
  -5   3   7     7717.76     7463.01    101.92 o
  -4   3   7     5325.03     5041.01     68.43 o
  -3   3   7    11880.19    11556.04    120.97 o
  -2   3   7    16270.16    16186.19    154.17 o
  -1   3   7      939.79      944.30     21.59 o
   0   3   7    11112.49    11078.30    121.54 o
   1   3   7    31693.12    32051.37    315.07 o
   2   3   7      471.45      465.24     20.28 o
   3   3   7     2853.83     2924.97     65.32 o
   4   3   7       11.15       10.39     20.68 o
   5   3   7     4192.89     4348.65     68.30 o
   6   3   7     2193.64     2153.74     55.38 o
   7   3   7    11581.45    11443.60    149.97 o
   8   3   7     6649.52     6764.12    119.91 o
   9   3   7        6.03       -7.63     30.20 o
  10   3   7     3242.92     3318.24     92.86 o
  11   3   7     1358.61     1403.84     65.53 o
  12   3   7      652.77      621.11     57.01 o
 -12   4   7       90.66      104.52     56.27 o
 -11   4   7      252.73      218.08     54.72 o
 -10   4   7     2116.01     2401.00    138.32 o
  -9   4   7     2445.96     2432.60     79.07 o
  -8   4   7     1751.45     1638.26     62.63 o
  -7   4   7     4691.71     4727.01    100.06 o
  -6   4   7      954.99     1015.98     39.75 o
  -5   4   7     5804.16     5639.75     82.55 o
  -4   4   7    16709.18    16091.06    166.53 o
  -3   4   7     4059.85     4021.60     58.42 o
  -2   4   7      326.91      438.54     17.65 o
  -1   4   7      143.65      180.21     11.67 o
   0   4   7    15314.99    15920.63    170.41 o
   1   4   7     6712.33     6735.38     86.49 o
   2   4   7    13881.75    14084.01    172.05 o
   3   4   7    10049.98    10170.99    155.25 o
   4   4   7      479.85      581.28     49.29 o
   5   4   7     4741.47     5013.59     79.04 o
   6   4   7    10715.47    10718.65    130.41 o
   7   4   7     1912.28     1903.77     85.30 o
   8   4   7     1881.04     1997.00     61.53 o
   9   4   7       67.08       91.11     35.32 o
  10   4   7      514.37      464.89     48.25 o
  11   4   7      629.32      670.81     59.19 o
 -11   5   7      572.44      606.64     79.47 o
 -10   5   7      360.63      329.64     63.17 o
  -9   5   7     2464.90     2359.91    150.12 o
  -8   5   7     2120.61     2019.42     70.28 o
  -7   5   7        0.93       10.14     29.08 o
  -6   5   7     2475.49     2406.13     60.54 o
  -5   5   7     5310.61     5491.73     96.15 o
  -4   5   7     5728.85     5876.71     85.17 o
  -3   5   7     3768.94     3576.20     53.32 o
  -2   5   7     7391.32     7292.20     81.45 o
  -1   5   7     1663.13     1764.42     34.63 o
   0   5   7     5748.54     5530.33     77.42 o
   1   5   7    12566.14    12601.53    143.46 o
   2   5   7     7237.04     7221.19    117.39 o
   3   5   7     1791.91     1864.90     48.75 o
   4   5   7     3390.52     3375.49     87.07 o
   5   5   7     2892.40     2806.10     74.56 o
   6   5   7     3549.33     3423.89     72.50 o
   7   5   7     5435.04     5595.86    108.47 o
   8   5   7     1054.76     1154.24     56.34 o
   9   5   7       48.54       63.45     37.96 o
  10   5   7      796.40      885.59     77.92 o
  11   5   7      653.79      831.99     73.64 o
 -10   6   7      591.95      670.05    160.39 o
  -9   6   7      575.39      663.38     69.11 o
  -8   6   7      187.27      230.94     45.06 o
  -7   6   7      709.24      822.33     64.44 o
  -6   6   7     1918.53     2013.36     72.80 o
  -5   6   7      347.70      401.53     48.63 o
  -4   6   7     5880.61     6061.74    115.05 o
  -3   6   7     4292.55     4294.75     80.23 o
  -2   6   7       67.16       75.04     25.53 o
  -1   6   7     4099.66     4116.73     76.07 o
   0   6   7     4319.76     4337.57     88.08 o
   1   6   7     3523.79     3351.84     68.02 o
   2   6   7     5800.49     5580.04    180.45 o
   3   6   7     1471.43     1531.93     63.04 o
   4   6   7        2.52        8.34     23.60 o
   5   6   7     1102.08     1222.48     71.54 o
   6   6   7     2500.20     2363.25     64.93 o
   7   6   7     1752.01     1677.11     65.59 o
   8   6   7      525.11      577.50     56.04 o
   9   6   7      937.30     1066.29     81.51 o
  10   6   7      428.25      388.40     67.93 o
  -9   7   7     1077.09      964.98    156.21 o
  -8   7   7     1521.18     1641.21    113.13 o
  -7   7   7      224.73       90.71     63.95 o
  -6   7   7     1625.05     1539.20    116.96 o
  -5   7   7     1752.00     1826.26    104.92 o
  -4   7   7      704.48      663.71     55.38 o
  -3   7   7     1539.41     1351.17     68.06 o
  -2   7   7       14.60      -12.35     38.66 o
  -1   7   7      736.67      787.03     65.70 o
   0   7   7        4.35       27.71     37.90 o
   1   7   7     4593.98     4238.48    133.73 o
   2   7   7     2056.10     1986.53    153.45 o
   3   7   7      843.35      780.93     56.49 o
   4   7   7     2280.92     2234.02    153.41 o
   5   7   7     2422.31     2335.83     92.81 o
   6   7   7      861.72      980.76     69.25 o
   7   7   7     2638.85     2888.28    110.77 o
   8   7   7        1.75      -24.46     78.67 o
   9   7   7      140.72      225.82     76.20 o
  -8   8   7       10.67       -2.80     67.40 o
  -7   8   7        3.16       37.30     70.41 o
  -6   8   7      610.28      669.41     84.35 o
  -5   8   7        2.58       36.78     58.79 o
  -4   8   7      932.19      842.08     82.10 o
  -3   8   7     1695.49     1896.04    107.56 o
  -2   8   7      255.05      143.96     68.60 o
  -1   8   7     2777.91     2855.58    120.65 o
   0   8   7     1207.46     1207.80     83.32 o
   1   8   7      258.63      238.73     54.10 o
   2   8   7      844.49      912.29     75.02 o
   3   8   7       45.08       71.46     43.67 o
   4   8   7        0.23       10.44     43.98 o
   5   8   7       11.62       81.46     48.06 o
   6   8   7      395.13      354.60     59.32 o
   7   8   7      293.62      468.16     95.92 o
   8   8   7      257.91      380.69     78.53 o
  -6   9   7     1520.85     1496.77    118.78 o
  -5   9   7      366.39      374.62    123.24 o
  -4   9   7      135.36      139.06     66.27 o
  -3   9   7      220.23      157.39     63.50 o
  -2   9   7      250.41      250.86     65.73 o
  -1   9   7       73.70       34.90     54.82 o
   0   9   7       45.58       89.28     75.82 o
   1   9   7      272.76      161.06     58.03 o
   2   9   7     1292.17     1422.07     98.62 o
   3   9   7       88.82      108.34     48.87 o
   4   9   7     2796.79     2729.36    110.80 o
   5   9   7      149.74      134.21     56.39 o
   6   9   7      527.59      488.63     71.51 o
  -3  10   7     1176.08     1359.86    111.99 o
  -2  10   7        2.17       24.17     64.15 o
  -1  10   7     2173.43     2144.59    127.08 o
   0  10   7       45.38       16.90     60.91 o
   1  10   7      435.43      516.41     81.62 o
   2  10   7        0.31      -22.72     57.40 o
   3  10   7      133.59      267.69     60.51 o
 -12   0   8      216.29      282.46     80.99 o
 -10   0   8     5982.34     5484.99    189.10 o
  -8   0   8    35666.41    34976.29    734.77 o
  -6   0   8    37232.00    36639.18    532.05 o
  -4   0   8      254.12      221.95     25.69 o
  -2   0   8     4632.38     4613.95     91.77 o
   0   0   8     7593.01     8280.21    211.12 o
   2   0   8    98262.14    97386.91   1803.71 o
   4   0   8    84751.23    88236.48   2201.51 o
   6   0   8       22.60       13.80     28.55 o
   8   0   8     2838.28     2562.57     90.93 o
  10   0   8      346.81      326.88     63.55 o
  12   0   8     2743.07     2890.00    253.16 o
 -12   1   8       89.24      141.79     56.48 o
 -11   1   8     2332.67     2340.48     96.85 o
 -10   1   8      903.57      988.82     88.73 o
  -9   1   8      305.47      353.31     40.14 o
  -8   1   8       61.96       88.16     26.69 o
  -7   1   8     1387.21     1432.58     46.43 o
  -6   1   8     2576.93     2570.94     56.50 o
  -5   1   8    11712.14    11210.38    123.90 o
  -4   1   8     2328.64     2223.10     40.12 o
  -3   1   8    57355.60    54266.41    519.79 o
  -2   1   8     1248.12     1321.82     24.61 o
  -1   1   8    76762.00    77495.13    977.73 o
   0   1   8     5298.94     5537.29    115.86 o
   1   1   8        1.78        8.08      9.56 o
   2   1   8       81.36      109.68     10.69 o
   3   1   8     6473.12     6736.44     91.67 o
   4   1   8     1805.85     1733.14     53.19 o
   5   1   8       75.26      119.26     14.46 o
   6   1   8     2541.05     2526.84     62.92 o
   7   1   8    15089.70    15034.77    195.65 o
   8   1   8      717.63      687.46     38.65 o
   9   1   8    18755.19    17995.44    223.98 o
  10   1   8      558.33      574.49     44.80 o
  11   1   8      670.76      540.75     48.04 o
  12   1   8      137.67       70.16     42.74 o
 -12   2   8       11.65        9.97     50.86 o
 -11   2   8      885.16      935.46     71.08 o
 -10   2   8     3743.57     3597.20    117.67 o
  -9   2   8      456.56      505.15     44.11 o
  -8   2   8    14514.25    14618.18    205.77 o
  -7   2   8      142.56      146.56     35.10 o
  -6   2   8     8384.19     8313.20    114.93 o
  -5   2   8     9962.01     9619.97    118.31 o
  -4   2   8      923.69      981.44     36.43 o
  -3   2   8      991.01      975.62     30.48 o
  -2   2   8     1132.14     1081.43     21.83 o
  -1   2   8    15014.93    15194.91    201.26 o
   0   2   8     9751.45    10114.37    143.14 o
   1   2   8    14725.23    14846.59    230.37 o
   2   2   8    45173.07    46215.85    450.40 o
   3   2   8     3227.34     3371.41     56.45 o
   4   2   8    37356.42    37590.68    453.29 o
   5   2   8     7470.96     7259.29    142.10 o
   6   2   8      642.77      653.70     43.55 o
   7   2   8     1607.83     1504.61     58.44 o
   8   2   8      520.74      536.69     37.87 o
   9   2   8      498.11      494.56     38.75 o
  10   2   8       83.37       67.74     33.44 o
  11   2   8     1558.60     1524.42     66.23 o
  12   2   8     2543.53     2781.70     89.87 o
 -12   3   8      357.70      415.83     94.91 o
 -11   3   8      654.23      672.85     66.72 o
 -10   3   8     2789.33     2770.27     97.40 o
  -9   3   8        1.23      -23.34     31.12 o
  -8   3   8       65.53       67.14     30.86 o
  -7   3   8       78.63       57.73     24.75 o
  -6   3   8     5644.06     5595.19     83.97 o
  -5   3   8     4726.82     4692.76     69.76 o
  -4   3   8     5434.23     5197.02     70.22 o
  -3   3   8    20150.99    20129.99    194.33 o
  -2   3   8      974.77     1058.60     41.04 o
  -1   3   8    20793.23    20837.59    212.56 o
   0   3   8    52502.57    53085.26    467.89 o
   1   3   8      868.25      936.26     32.55 o
   2   3   8     2607.14     2616.54     52.53 o
   3   3   8       26.24       32.02     19.13 o
   4   3   8     5307.11     5593.40    121.87 o
   5   3   8     2181.78     2326.94     59.05 o
   6   3   8     6370.36     6516.22    103.45 o
   7   3   8    10333.87    10577.40    142.51 o
   8   3   8      277.34      269.76     33.42 o
   9   3   8     6130.27     6242.66    138.99 o
  10   3   8     3362.55     3147.51     88.57 o
  11   3   8      495.61      437.32     48.09 o
  12   3   8      519.64      510.89     54.42 o
 -12   4   8      347.00      389.99     66.08 o
 -11   4   8     1087.30     1073.72     76.96 o
 -10   4   8     1601.72     1637.07     82.33 o
  -9   4   8      425.87      436.55     46.03 o
  -8   4   8     3773.12     3819.26     92.02 o
  -7   4   8     1441.48     1672.86     59.34 o
  -6   4   8     2140.34     1876.33     52.45 o
  -5   4   8    10445.39     9811.58    117.40 o
  -4   4   8     1387.73     1390.85     38.59 o
  -3   4   8      563.99      458.19     22.14 o
  -2   4   8     1455.80     1457.85     32.40 o
  -1   4   8     5031.15     5052.00     52.96 o
   0   4   8    11114.54    11358.24    129.05 o
   1   4   8     5668.74     5924.85    118.96 o
   2   4   8    13376.93    13456.07    168.96 o
   3   4   8      673.29      688.90     37.33 o
   4   4   8     4513.27     4640.54     95.83 o
   5   4   8    16192.47    16508.43    226.47 o
   6   4   8     1781.54     1773.52     63.45 o
   7   4   8     1752.84     1778.49     54.65 o
   8   4   8      105.73       79.66     30.51 o
   9   4   8      660.46      677.42     50.45 o
  10   4   8      785.68      670.61     54.69 o
  11   4   8     2209.24     2250.80     87.15 o
 -11   5   8      355.08      222.85     82.76 o
 -10   5   8     1116.13      999.67    100.66 o
  -9   5   8      863.84      977.20     58.11 o
  -8   5   8        7.66       39.20     33.36 o
  -7   5   8     2340.92     2661.12    107.85 o
  -6   5   8     4351.35     4449.60    129.45 o
  -5   5   8     3883.11     3746.86     77.45 o
  -4   5   8     2199.10     2033.94     46.08 o
  -3   5   8     6371.94     6332.00     82.74 o
  -2   5   8     2397.40     2445.04     45.02 o
  -1   5   8     2740.82     2740.99     51.11 o
   0   5   8    14769.15    14333.99    291.81 o
   1   5   8     5320.30     5271.13     90.47 o
   2   5   8      879.57      846.10     30.53 o
   3   5   8     2037.76     1978.88     48.36 o
   4   5   8     5782.55     5875.31    152.26 o
   5   5   8     1575.14     1550.29     55.61 o
   6   5   8     5907.88     5855.33     97.91 o
   7   5   8     1634.07     1657.22     56.44 o
   8   5   8        8.18        0.69     32.51 o
   9   5   8      398.69      450.44     47.22 o
  10   5   8     1796.61     1825.73     77.36 o
 -10   6   8      301.51      440.88    134.92 o
  -9   6   8      312.10      182.25     69.38 o
  -8   6   8      686.95      691.04     82.19 o
  -7   6   8      955.19     1058.75     90.87 o
  -6   6   8      812.31      847.08     77.72 o
  -5   6   8     2852.51     2896.31    120.97 o
  -4   6   8     4377.43     4382.28    142.29 o
  -3   6   8       17.42       22.99     40.38 o
  -2   6   8     5588.85     5308.18    121.19 o
  -1   6   8     5029.92     4779.68     95.82 o
   0   6   8     2221.69     2044.99     60.50 o
   1   6   8     8203.40     7862.92    131.24 o
   2   6   8     1216.07     1202.14     80.85 o
   3   6   8       23.06       17.35     25.64 o
   4   6   8      305.55      262.07     37.91 o
   5   6   8     3889.19     3937.29    109.94 o
   6   6   8     2217.84     2039.91     95.12 o
   7   6   8      413.62      463.97     43.30 o
   8   6   8     1010.68      913.58     72.83 o
   9   6   8      591.16      584.01     70.04 o
  10   6   8      361.49      368.83     71.22 o
  -9   7   8      831.36     1011.90    104.99 o
  -8   7   8        6.50       77.73     64.29 o
  -7   7   8     1034.14     1043.47     96.67 o
  -6   7   8     1524.83     1646.66    146.70 o
  -5   7   8      279.45      269.88     61.68 o
  -4   7   8     1442.03     1320.58     88.75 o
  -3   7   8        3.40       -8.66     41.80 o
  -2   7   8      680.82      605.90     63.77 o
  -1   7   8        5.50      -27.42     41.81 o
   0   7   8     2734.03     2581.44    102.99 o
   1   7   8     4087.38     4002.10    128.42 o
   2   7   8      309.96      275.83    123.90 o
   3   7   8     3013.97     3202.90    108.10 o
   4   7   8     1826.00     1830.72     81.27 o
   5   7   8      839.91      930.35     64.44 o
   6   7   8     2029.62     2184.70    107.97 o
   7   7   8       63.82       77.91     59.84 o
   8   7   8        5.94      -41.89     56.84 o
   9   7   8        2.52      -62.49     62.49 o
  -8   8   8       54.23      121.05     75.23 o
  -7   8   8      269.21      222.77     74.50 o
  -6   8   8        7.52       90.28     63.33 o
  -5   8   8     1006.45      884.55     87.77 o
  -4   8   8     1742.71     1841.44    109.43 o
  -3   8   8      430.76      381.78     64.68 o
  -2   8   8     3291.67     3157.37    130.85 o
  -1   8   8      802.52      830.02     74.66 o
   0   8   8      533.00      490.94     62.74 o
   1   8   8     1462.49     1353.82     85.22 o
   2   8   8       17.69       17.93     44.96 o
   3   8   8        1.95      -12.91     38.11 o
   4   8   8       27.74       24.14     42.17 o
   5   8   8      546.54      558.29     63.27 o
   6   8   8      881.54      860.63     72.76 o
   7   8   8      446.30      470.78     67.60 o
  -6   9   8       35.57       81.24    105.18 o
  -5   9   8      179.64      166.86     71.24 o
  -4   9   8       40.75       26.46     62.14 o
  -3   9   8      180.19      259.61     68.02 o
  -2   9   8      168.23      225.46     64.37 o
  -1   9   8       22.00       39.20     66.80 o
   0   9   8      520.76      493.81     69.25 o
   1   9   8     1453.11     1257.13     98.06 o
   2   9   8      339.35      386.32     68.19 o
   3   9   8     2614.74     2630.19    108.35 o
   4   9   8       10.46        6.25     48.78 o
   5   9   8      724.96      852.80     77.50 o
  -3  10   8       13.76       17.22     67.39 o
  -2  10   8     1716.95     1876.51    235.83 o
  -1  10   8        9.42      -41.44     58.44 o
   0  10   8      454.74      474.20     78.87 o
   1  10   8        0.22      -54.74     61.10 o
   2  10   8      176.87      203.66     69.31 o
 -11   0   9     2691.19     2670.47    143.27 o
  -9   0   9    14230.36    13897.03    260.68 o
  -7   0   9    13515.03    13032.79    232.89 o
  -5   0   9       63.08       73.51     25.71 o
  -3   0   9    10477.48    10161.22    164.79 o
  -1   0   9     5130.33     5515.15    395.52 o
   1   0   9    59541.02    61056.04    896.10 o
   3   0   9    58652.76    59243.51    998.45 o
   5   0   9      484.68      460.78     58.62 o
   7   0   9     2380.60     2276.47     90.12 o
   9   0   9       15.65      -10.55     38.70 o
  11   0   9     1991.30     2152.25    105.41 o
 -12   1   9      963.26     1073.86    117.12 o
 -11   1   9      135.91      121.42     47.60 o
 -10   1   9       27.17        8.25     41.18 o
  -9   1   9      204.14      214.10     37.28 o
  -8   1   9     2554.27     2708.03     91.40 o
  -7   1   9      429.03      438.05     36.53 o
  -6   1   9     6763.85     6589.27     98.20 o
  -5   1   9     2040.87     1990.93     46.96 o
  -4   1   9    56825.14    54903.44    532.48 o
  -3   1   9     2123.04     2160.77     40.91 o
  -2   1   9    48620.22    48192.20    451.22 o
  -1   1   9      601.29      666.02     45.07 o
   0   1   9     1103.61     1138.73     23.49 o
   1   1   9     1022.59     1080.56     23.94 o
   2   1   9    15795.73    16675.07    159.47 o
   3   1   9      620.15      602.46     20.36 o
   4   1   9      957.11      976.26     41.68 o
   5   1   9     2359.27     2329.14     41.47 o
   6   1   9    23899.40    24106.76    306.46 o
   7   1   9     1399.52     1263.17     70.16 o
   8   1   9    22977.65    22147.03    256.42 o
   9   1   9      331.18      379.22     37.48 o
  10   1   9      925.21      850.09     50.24 o
  11   1   9      156.28      204.47     41.77 o
  12   1   9      280.50      352.89     49.69 o
 -12   2   9      603.07      588.57     73.07 o
 -11   2   9     1979.28     2096.89    137.88 o
 -10   2   9      569.07      612.82     58.09 o
  -9   2   9     7129.08     7087.27    131.66 o
  -8   2   9      166.39      240.60     31.65 o
  -7   2   9     4170.40     4202.77     79.87 o
  -6   2   9     3406.76     3029.88     72.40 o
  -5   2   9       16.80       33.27     20.62 o
  -4   2   9     2082.24     2061.48     39.85 o
  -3   2   9     2385.07     2245.84     38.11 o
  -2   2   9    11588.88    11810.18    116.54 o
  -1   2   9     8336.19     8208.34    124.50 o
   0   2   9    10189.36    10858.75    317.13 o
   1   2   9    48168.78    48263.42    578.68 o
   2   2   9     2952.54     3214.90     52.44 o
   3   2   9    41915.09    42541.15    420.04 o
   4   2   9     5743.49     5771.08    125.35 o
   5   2   9     1646.90     1617.69     61.54 o
   6   2   9     2617.21     2610.62     62.32 o
   7   2   9      513.06      498.49     34.77 o
   8   2   9      762.72      793.16     41.48 o
   9   2   9      268.90      319.94     37.08 o
  10   2   9      787.54      716.08     58.71 o
  11   2   9     2805.94     2772.83     85.06 o
  12   2   9      357.92      340.78     50.63 o
 -12   3   9      344.90      356.64     64.57 o
 -11   3   9      714.50      742.01     67.49 o
 -10   3   9       20.78       39.33     43.47 o
  -9   3   9      474.83      455.69     44.48 o
  -8   3   9       56.48       45.37     30.50 o
  -7   3   9     3466.44     3422.31     72.93 o
  -6   3   9     4737.98     4596.58     80.52 o
  -5   3   9     3332.71     3272.29     62.65 o
  -4   3   9    23426.99    23271.71    226.06 o
  -3   3   9     1176.83     1263.68     34.47 o
  -2   3   9    12092.43    11805.34    111.02 o
  -1   3   9    13863.72    13640.06    184.80 o
   0   3   9      698.45      863.53     36.87 o
   1   3   9     4185.20     4192.83     66.46 o
   2   3   9      158.60      184.82     20.61 o
   3   3   9     4020.48     3913.90     76.74 o
   4   3   9     4615.50     4900.01     94.11 o
   5   3   9     5740.36     5711.96    124.44 o
   6   3   9    15794.95    16155.11    202.95 o
   7   3   9      816.97      911.64     40.88 o
   8   3   9     8802.04     9137.80    140.96 o
   9   3   9     2701.98     2678.45     74.12 o
  10   3   9      423.86      547.13     53.47 o
  11   3   9      653.18      693.76     54.17 o
 -11   4   9      878.62      892.16     88.90 o
 -10   4   9      347.07      339.22     55.05 o
  -9   4   9     2556.11     2485.57     80.92 o
  -8   4   9     1942.10     2011.88     69.42 o
  -7   4   9     1593.42     1679.19     60.36 o
  -6   4   9     7263.48     6931.48    106.01 o
  -5   4   9       69.13       80.47     21.95 o
  -4   4   9     2364.08     2176.35     49.16 o
  -3   4   9      423.33      453.40     33.71 o
  -2   4   9     6451.21     6585.13     97.38 o
  -1   4   9     7465.77     7317.51     88.19 o
   0   4   9     6266.17     6225.36    109.13 o
   1   4   9    16354.93    16319.30    226.44 o
   2   4   9      769.16      907.36     36.03 o
   3   4   9     6856.47     6710.51    119.75 o
   4   4   9    17411.12    17427.78    242.88 o
   5   4   9     1316.01     1342.32     72.95 o
   6   4   9     2871.37     2945.56     71.74 o
   7   4   9      218.42      186.34     30.05 o
   8   4   9     1728.79     1767.10     64.17 o
   9   4   9      690.31      664.19     50.53 o
  10   4   9     2627.60     2724.08     89.24 o
  11   4   9     1489.87     1614.64     86.05 o
 -11   5   9      536.00      456.39     94.95 o
 -10   5   9      290.37      353.23     80.48 o
  -9   5   9        1.22      -24.25     40.26 o
  -8   5   9     1743.65     1801.97     78.14 o
  -7   5   9     4948.29     5006.45    117.81 o
  -6   5   9     1163.43     1270.87     59.41 o
  -5   5   9     2476.01     2276.86     83.98 o
  -4   5   9     3326.83     3335.11     75.87 o
  -3   5   9     2417.69     2552.05     67.52 o
  -2   5   9     3179.88     3012.37     63.50 o
  -1   5   9     6927.98     6998.42    117.56 o
   0   5   9     1197.49     1350.41     64.80 o
   1   5   9     1231.37     1139.88     57.04 o
   2   5   9     2533.04     2553.34     85.19 o
   3   5   9     6028.52     5851.42    136.81 o
   4   5   9     1381.27     1381.40     58.64 o
   5   5   9     7137.14     7190.24    148.93 o
   6   5   9     1868.20     2102.68     68.36 o
   7   5   9       34.86       62.28     31.97 o
   8   5   9      587.59      658.80     72.54 o
   9   5   9     2397.05     2486.16     92.44 o
  10   5   9      527.26      654.05     63.99 o
 -10   6   9      229.16       84.37    110.60 o
  -9   6   9      224.80      169.56     69.76 o
  -8   6   9     1011.86     1193.12    100.43 o
  -7   6   9      916.02      823.93     81.45 o
  -6   6   9     2899.18     3181.63    227.56 o
  -5   6   9     2273.73     2293.54    110.58 o
  -4   6   9       38.20       32.44     43.81 o
  -3   6   9     4952.50     4704.90    144.79 o
  -2   6   9     5194.76     5172.25    126.49 o
  -1   6   9     1091.97      954.37     74.94 o
   0   6   9     6972.68     6760.82    119.97 o
   1   6   9      396.21      369.55     32.03 o
   2   6   9      145.62      205.53     31.70 o
   3   6   9      154.17      175.10     29.56 o
   4   6   9     4890.76     4906.08    133.71 o
   5   6   9     2125.81     2190.56     71.02 o
   6   6   9      544.10      656.65     44.08 o
   7   6   9     2100.61     2063.79     80.58 o
   8   6   9      755.79      852.05    125.04 o
   9   6   9      446.26      560.55     70.96 o
  -9   7   9        4.48       64.77     69.59 o
  -8   7   9     1100.22     1022.01    100.78 o
  -7   7   9      907.83     1054.02     98.71 o
  -6   7   9      109.83       48.61     56.39 o
  -5   7   9     1431.02     1361.99    185.76 o
  -4   7   9       54.79      125.81     60.71 o
  -3   7   9      153.60      125.61     49.95 o
  -2   7   9      264.09      226.80     52.03 o
  -1   7   9     1847.08     1773.16     98.91 o
   0   7   9     4794.93     4388.60    136.74 o
   1   7   9      233.84      236.21     85.13 o
   2   7   9     5061.01     4709.04    310.42 o
   3   7   9     1399.45     1226.41     67.19 o
   4   7   9     1168.64     1184.22     66.29 o
   5   7   9     2986.33     3119.76    155.92 o
   6   7   9       36.75       42.00     43.96 o
   7   7   9       66.65       88.58     49.35 o
   8   7   9        6.66       75.32     55.20 o
  -7   8   9       48.62        0.55     74.59 o
  -6   8   9      795.89      948.92    138.91 o
  -5   8   9     1348.60     1492.75    105.90 o
  -4   8   9      118.23       81.90     74.21 o
  -3   8   9     2960.51     3135.22    177.96 o
  -2   8   9      329.64      339.47     60.71 o
  -1   8   9      448.25      353.35     59.23 o
   0   8   9      903.31      717.39     70.01 o
   1   8   9      105.52        0.10     60.81 o
   2   8   9        0.63       13.33     48.27 o
   3   8   9       38.00       70.38     42.35 o
   4   8   9      525.27      604.18    109.13 o
   5   8   9     1273.39     1351.76     96.76 o
   6   8   9      282.89      326.31     60.75 o
   7   8   9     2147.73     2305.06    110.91 o
  -6   9   9      163.40      164.53     85.80 o
  -5   9   9        9.27       99.65    109.93 o
  -4   9   9      246.07      233.44     71.53 o
  -3   9   9       19.45        0.33     57.18 o
  -2   9   9       54.62      107.96     58.52 o
  -1   9   9      326.97      290.92     64.67 o
   0   9   9      911.49      836.31     81.59 o
   1   9   9       62.41       42.24     53.02 o
   2   9   9     2229.11     2141.79    149.74 o
   3   9   9        4.31       18.79     47.96 o
   4   9   9      765.30      782.90     71.30 o
   5   9   9      146.11      109.19     55.13 o
  -2  10   9        0.50      -13.26     62.64 o
  -1  10   9      312.13      284.30     74.86 o
   0  10   9        0.24      -13.57     58.64 o
   1  10   9      169.25      230.08     89.69 o
 -12   0  10     1200.49     1106.75    112.77 o
 -10   0  10     7549.32     7694.48    305.86 o
  -8   0  10     3955.69     4118.46    117.15 o
  -6   0  10      144.91      164.93     33.48 o
  -4   0  10     8146.06     7778.26    142.18 o
  -2   0  10      648.69      730.83     87.05 o
   0   0  10    29731.46    29860.58    516.71 o
   2   0  10    17982.64    17610.59    261.67 o
   4   0  10     2071.88     2205.33     52.48 o
   6   0  10     6692.31     7045.28    332.36 o
   8   0  10       90.20       49.77     37.82 o
  10   0  10     4211.16     4527.93    141.39 o
  12   0  10     4635.35     4669.98    160.98 o
 -12   1  10       42.76       44.82     51.48 o
 -11   1  10        8.95       10.55     44.11 o
 -10   1  10        6.63       32.67     40.44 o
  -9   1  10      152.51      146.73     36.07 o
  -8   1  10      351.60      326.69     32.57 o
  -7   1  10     6494.78     6270.63    100.47 o
  -6   1  10     1746.43     1710.17     47.95 o
  -5   1  10    30201.47    28656.70    299.21 o
  -4   1  10      480.63      477.05     24.42 o
  -3   1  10    15580.62    15335.06    165.82 o
  -2   1  10      185.05      227.12     19.01 o
  -1   1  10     2149.47     2267.94     41.86 o
   0   1  10      409.17      427.09     16.61 o
   1   1  10     9698.77    10224.22    142.28 o
   2   1  10      450.47      497.45     17.05 o
   3   1  10     1717.27     1755.14     34.10 o
   4   1  10      828.95      917.43     38.38 o
   5   1  10    22865.28    22920.95    338.94 o
   6   1  10      108.55       75.59     28.77 o
   7   1  10    16121.58    15458.07    218.85 o
   8   1  10      342.56      383.02     37.86 o
   9   1  10     1457.50     1352.73     53.91 o
  10   1  10      221.97      214.01     38.95 o
  11   1  10      494.48      490.66     48.29 o
  12   1  10       13.20       19.29     42.71 o
 -12   2  10     1112.52     1384.07     86.27 o
 -11   2  10      296.60      383.63     57.66 o
 -10   2  10     6432.34     6636.12    133.54 o
  -9   2  10      115.40      127.81     35.58 o
  -8   2  10     3982.55     3959.40     82.94 o
  -7   2  10      166.31      152.50     26.83 o
  -6   2  10      186.88      219.71     25.34 o
  -5   2  10     1174.35     1216.15     39.10 o
  -4   2  10     1106.35     1013.67     32.79 o
  -3   2  10     3446.44     3254.18     53.09 o
  -2   2  10     7923.58     7882.58     83.06 o
  -1   2  10     4697.78     4731.43     86.71 o
   0   2  10    54723.34    54191.58    683.96 o
   1   2  10        1.56        3.19     18.21 o
   2   2  10    36176.39    36386.16    366.60 o
   3   2  10     1122.52     1046.07     34.22 o
   4   2  10     2693.97     2697.94     69.15 o
   5   2  10     4439.58     4328.01    100.81 o
   6   2  10     2968.64     3160.99     68.96 o
   7   2  10      245.91      256.32     29.82 o
   8   2  10       40.12       36.03     27.48 o
   9   2  10      587.39      642.44     52.17 o
  10   2  10     4402.51     4430.83     98.62 o
  11   2  10      146.83       95.75     42.19 o
 -12   3  10      663.01      670.86     85.88 o
 -11   3  10       29.95       -1.16     47.91 o
 -10   3  10      190.28      153.98     41.77 o
  -9   3  10       51.08       37.64     33.86 o
  -8   3  10     1772.15     1813.59     64.85 o
  -7   3  10     4200.36     4493.14     85.26 o
  -6   3  10     2733.24     2655.68     61.09 o
  -5   3  10    20710.33    20205.28    224.37 o
  -4   3  10     2187.72     2127.48     47.15 o
  -3   3  10    16724.59    16049.91    175.52 o
  -2   3  10    10859.52    10690.00    121.31 o
  -1   3  10      266.69      269.77     26.39 o
   0   3  10     5887.89     5748.53    117.93 o
   1   3  10       45.81       23.33     20.07 o
   2   3  10     5631.63     5696.23     96.74 o
   3   3  10     3429.86     3577.06     69.22 o
   4   3  10     8052.40     8353.18    135.67 o
   5   3  10    18671.11    19112.58    262.65 o
   6   3  10      489.73      522.52     31.72 o
   7   3  10    13730.89    13752.76    205.38 o
   8   3  10     1908.35     1856.98     59.06 o
   9   3  10      634.67      684.27     53.03 o
  10   3  10     1229.74     1188.03     60.20 o
  11   3  10       44.74       66.82     41.61 o
 -11   4  10      201.01      200.80     66.06 o
 -10   4  10     1997.45     2101.10     92.16 o
  -9   4  10     2098.09     2085.46     87.01 o
  -8   4  10     1866.87     2056.57    116.13 o
  -7   4  10     6377.31     6329.72    134.08 o
  -6   4  10       51.81       23.41     26.17 o
  -5   4  10     2872.11     2763.54     69.09 o
  -4   4  10      269.36      278.27     28.60 o
  -3   4  10     8501.54     8186.75    176.72 o
  -2   4  10     3558.69     3537.62     65.97 o
  -1   4  10    11524.63    11354.56    171.15 o
   0   4  10    12223.96    11853.00    212.46 o
   1   4  10     1093.70     1154.28     46.83 o
   2   4  10     9063.69     8821.62    145.58 o
   3   4  10     8935.60     8770.45    176.85 o
   4   4  10      228.65      247.80     54.29 o
   5   4  10     3510.66     3369.32    101.66 o
   6   4  10        9.52       39.58     26.28 o
   7   4  10     2863.56     2986.61     81.41 o
   8   4  10      223.20      211.62     40.49 o
   9   4  10     4038.57     4024.07    110.37 o
  10   4  10     1417.13     1536.05     78.82 o
  11   4  10      386.22      338.58     58.99 o
 -11   5  10      129.85       73.16    108.13 o
 -10   5  10       35.85       38.31     53.37 o
  -9   5  10      658.34      740.76     63.18 o
  -8   5  10     2524.53     2556.05    122.28 o
  -7   5  10     1010.25     1100.50     61.66 o
  -6   5  10     2117.16     2021.84     74.77 o
  -5   5  10     1736.85     1731.84     78.45 o
  -4   5  10     2074.04     2087.48     62.10 o
  -3   5  10     2038.25     1976.37     72.60 o
  -2   5  10    11327.74    11304.58    152.44 o
  -1   5  10      110.81       89.48     23.78 o
   0   5  10     6393.96     5908.49     99.75 o
   1   5  10     1519.09     1528.35    113.96 o
   2   5  10     6978.51     6976.65    151.07 o
   3   5  10      828.01      837.10     62.66 o
   4   5  10    10474.40     9956.40    197.28 o
   5   5  10     1200.81     1281.94     56.18 o
   6   5  10       97.62      148.04     32.57 o
   7   5  10     1004.36     1078.69     52.90 o
   8   5  10     2632.01     2656.25     87.84 o
   9   5  10      212.37      293.43     51.62 o
  10   5  10     1215.15     1257.11     78.16 o
 -10   6  10       23.56      162.10    105.66 o
  -9   6  10      409.63      492.08     82.80 o
  -8   6  10      513.58      508.04     78.14 o
  -7   6  10     2581.54     2471.16    125.34 o
  -6   6  10     1490.52     1569.62    195.16 o
  -5   6  10      107.11      114.81     72.40 o
  -4   6  10     4207.28     4166.61    142.68 o
  -3   6  10     5473.73     5115.22    223.95 o
  -2   6  10      256.30      298.72     34.53 o
  -1   6  10     7569.90     7516.44    146.65 o
   0   6  10      255.35      262.23     30.32 o
   1   6  10      101.53      114.26     28.47 o
   2   6  10      341.14      332.42     48.55 o
   3   6  10     5668.38     5705.35    255.39 o
   4   6  10     1200.11     1229.02     53.39 o
   5   6  10     1317.08     1393.76     59.38 o
   6   6  10     2853.14     2833.90     86.65 o
   7   6  10      801.73      797.31     84.80 o
   8   6  10      564.85      519.29     63.47 o
   9   6  10     2069.10     2394.52    161.23 o
  -9   7  10     1067.54      930.22    104.21 o
  -8   7  10      592.17      620.16     89.78 o
  -7   7  10      546.77      534.02     81.12 o
  -6   7  10      804.83      706.23     81.69 o
  -5   7  10        1.22      -13.48     65.28 o
  -4   7  10      123.11      108.42     49.98 o
  -3   7  10      323.03      426.54     61.84 o
  -2   7  10     2528.88     2530.51    172.07 o
  -1   7  10     3671.51     3682.01    126.43 o
   0   7  10      434.90      373.19     51.96 o
   1   7  10     6457.10     6189.94    166.03 o
   2   7  10     1130.10     1012.72     72.21 o
   3   7  10     1793.22     1720.58     66.08 o
   4   7  10     1911.14     1786.41     78.37 o
   5   7  10        3.31       19.70     39.73 o
   6   7  10       12.78      -40.35     40.35 o
   7   7  10       23.68      -15.82     47.22 o
   8   7  10      608.88      574.67     86.71 o
  -7   8  10      404.58      450.27     83.47 o
  -6   8  10     1003.21     1280.99    106.15 o
  -5   8  10       11.01       25.46     59.13 o
  -4   8  10     3080.27     2968.00    135.92 o
  -3   8  10      201.67      234.43     61.63 o
  -2   8  10      862.62      717.61     73.30 o
  -1   8  10      398.98      351.20     70.69 o
   0   8  10       48.55       61.31     47.06 o
   1   8  10        5.93       35.37     45.83 o
   2   8  10       10.45       66.16     47.09 o
   3   8  10      643.43      619.48     58.76 o
   4   8  10     1191.07     1145.89     74.51 o
   5   8  10       80.09      162.07     49.87 o
   6   8  10     2612.88     2738.70    112.52 o
   7   8  10       48.61       52.00     56.90 o
  -5   9  10      143.40      339.92     78.89 o
  -4   9  10       12.76      -33.68     78.96 o
  -3   9  10       12.68        5.28     88.27 o
  -2   9  10      297.48      206.18     63.78 o
  -1   9  10      909.63      809.65    128.94 o
   0   9  10        3.44       71.34     55.51 o
   1   9  10     2105.61     1926.52    110.14 o
   2   9  10        5.07        6.30     87.70 o
   3   9  10      511.75      478.61     61.76 o
   4   9  10      148.82      116.60     55.96 o
   5   9  10       54.97       52.70     74.50 o
 -11   0  11     4015.91     4069.75    176.56 o
  -9   0  11     3798.57     3910.84    122.42 o
  -7   0  11      427.41      601.65    131.82 o
  -5   0  11     1313.75     1284.29    133.28 o
  -3   0  11     5805.87     5880.47    111.83 o
  -1   0  11    48018.72    49039.87   1070.07 o
   1   0  11    25406.33    26103.89    370.44 o
   3   0  11     1111.14     1088.44     90.64 o
   5   0  11     3302.78     3377.61     91.43 o
   7   0  11      614.68      682.47     89.41 o
   9   0  11     8318.28     8718.07    195.71 o
  11   0  11     4133.04     4119.55    144.25 o
 -12   1  11       31.98       96.79     53.06 o
 -11   1  11       32.35       29.23     46.16 o
 -10   1  11       20.85       36.99     39.99 o
  -9   1  11       63.42       38.33     28.85 o
  -8   1  11     2418.53     2318.18     63.71 o
  -7   1  11      291.22      293.81     29.59 o
  -6   1  11    20531.70    19682.96    223.86 o
  -5   1  11      243.22      266.94     26.02 o
  -4   1  11    11344.72    11050.28    132.32 o
  -3   1  11      466.25      433.59     28.72 o
  -2   1  11      291.49      404.69     39.42 o
  -1   1  11       58.73       49.02     12.69 o
   0   1  11     6455.24     6616.56    101.47 o
   1   1  11       77.33      116.57     11.76 o
   2   1  11     2716.04     2889.04     53.20 o
   3   1  11      374.66      428.69     23.65 o
   4   1  11    28929.66    29083.40    331.67 o
   5   1  11      589.22      600.02     45.75 o
   6   1  11    11361.18    11464.31    165.48 o
   7   1  11      498.60      564.11     43.48 o
   8   1  11     2279.59     2086.31     72.99 o
   9   1  11      216.93      201.62     44.01 o
  10   1  11      856.34      890.00     56.39 o
  11   1  11       25.82       -9.42     37.40 o
 -12   2  11      125.54      131.55     55.33 o
 -11   2  11     3711.99     3761.52    138.93 o
 -10   2  11      434.01      522.22     48.46 o
  -9   2  11     4344.30     4634.07    105.50 o
  -8   2  11     1153.24     1163.70     48.53 o
  -7   2  11      111.80       98.73     25.86 o
  -6   2  11      113.79      125.93     30.50 o
  -5   2  11      272.49      283.32     25.26 o
  -4   2  11     1940.25     1854.14     60.04 o
  -3   2  11     5189.62     5132.65     72.18 o
  -2   2  11     3486.34     3528.28     51.14 o
  -1   2  11    46058.77    44948.94    546.53 o
   0   2  11     2779.21     2722.82     70.15 o
   1   2  11    35339.52    35458.91    439.74 o
   2   2  11     4205.34     4245.77     91.57 o
   3   2  11     3103.21     3066.55     57.60 o
   4   2  11     2600.25     2623.76     60.85 o
   5   2  11     2158.97     2339.49     76.04 o
   6   2  11     1099.26     1125.25     82.78 o
   7   2  11       60.50       56.97     26.92 o
   8   2  11     1768.27     1632.71     64.98 o
   9   2  11     4881.42     4872.63    122.63 o
  10   2  11        6.86       12.13     36.39 o
  11   2  11     3841.85     3709.51     98.42 o
 -11   3  11        7.44      -21.97     54.78 o
 -10   3  11        1.02       -1.46     43.73 o
  -9   3  11      954.09      968.48     64.04 o
  -8   3  11     1308.21     1397.88     80.03 o
  -7   3  11     2356.77     2439.71     71.95 o
  -6   3  11    12958.65    12648.03    179.42 o
  -5   3  11     1442.39     1506.58     78.94 o
  -4   3  11    16363.64    15644.89    199.41 o
  -3   3  11     6020.30     5716.98     91.70 o
  -2   3  11     1005.02     1055.76     27.70 o
  -1   3  11     1637.29     1614.43     53.21 o
   0   3  11      115.10       87.98     23.98 o
   1   3  11     4894.25     5027.59     96.77 o
   2   3  11     1259.28     1229.98     43.56 o
   3   3  11    11050.95    10702.81    150.88 o
   4   3  11    14452.70    14390.16    240.64 o
   5   3  11        7.83       10.07     31.44 o
   6   3  11    13671.67    13486.49    296.73 o
   7   3  11     1541.24     1525.26     57.46 o
   8   3  11     1348.71     1263.31     56.46 o
   9   3  11     1855.30     2024.59     96.99 o
  10   3  11       63.09      110.80     42.40 o
  11   3  11      165.21      151.70     48.86 o
 -11   4  11     1138.31     1238.13     96.53 o
 -10   4  11      684.83      749.59     65.46 o
  -9   4  11     1513.77     1693.33     80.15 o
  -8   4  11     3807.31     3699.29    109.03 o
  -7   4  11      289.43      262.10     41.53 o
  -6   4  11      238.63      227.71     33.43 o
  -5   4  11       12.05       22.23     24.60 o
  -4   4  11     5535.83     5551.32     97.53 o
  -3   4  11     2434.45     2373.11     57.99 o
  -2   4  11    11221.80    10540.46    141.14 o
  -1   4  11    10731.32    10237.06    206.81 o
   0   4  11        6.02       40.52     24.78 o
   1   4  11    10416.22    10157.47    170.22 o
   2   4  11     6830.87     6706.36    122.98 o
   3   4  11     1513.38     1598.46     54.07 o
   4   4  11     5251.86     5048.12    126.86 o
   5   4  11       14.36       16.31     43.75 o
   6   4  11     1942.77     2034.09     55.50 o
   7   4  11      184.84      255.07     39.15 o
   8   4  11     5156.98     5461.81    123.48 o
   9   4  11     1262.92     1278.25     68.98 o
  10   4  11      435.74      375.98     56.79 o
 -10   5  11      307.37      256.58     68.58 o
  -9   5  11     1264.88     1492.80    128.89 o
  -8   5  11      702.37      771.61     60.42 o
  -7   5  11     2001.46     1788.43     75.99 o
  -6   5  11      548.72      519.58     47.84 o
  -5   5  11      652.12      706.72     42.19 o
  -4   5  11     1107.17     1111.09     45.88 o
  -3   5  11    10573.48    10251.73    171.17 o
  -2   5  11      545.16      546.94     35.58 o
  -1   5  11     7327.55     6811.04    115.95 o
   0   5  11     2281.63     2143.57     78.42 o
   1   5  11     5172.96     5201.68    126.40 o
   2   5  11     1469.16     1376.40    112.29 o
   3   5  11    12445.50    12301.64    200.26 o
   4   5  11      731.64      678.41     57.92 o
   5   5  11      219.83      288.54     61.87 o
   6   5  11     1899.33     2055.66     67.00 o
   7   5  11     2568.83     2456.60     74.37 o
   8   5  11      364.30      366.69     59.08 o
   9   5  11     2583.88     2692.20     97.54 o
  10   5  11      486.77      399.48     60.22 o
  -9   6  11      162.80      169.99     69.12 o
  -8   6  11     1929.18     1984.01    144.90 o
  -7   6  11      887.91      850.57     86.66 o
  -6   6  11      109.51      116.29     55.95 o
  -5   6  11     1624.43     1585.31     93.64 o
  -4   6  11     2454.97     2351.58    205.14 o
  -3   6  11     1652.71     1503.33     59.83 o
  -2   6  11     3406.09     3313.51     83.10 o
  -1   6  11      383.40      384.05     34.92 o
   0   6  11       23.16       -1.01     23.99 o
   1   6  11      708.76      727.12     38.58 o
   2   6  11     6450.06     6467.63    116.11 o
   3   6  11      625.60      569.69     47.23 o
   4   6  11     3219.81     3248.73     81.76 o
   5   6  11     2736.41     2687.86    120.19 o
   6   6  11      615.55      623.80     47.90 o
   7   6  11     1425.33     1483.53     64.59 o
   8   6  11     2086.93     2229.82    102.62 o
   9   6  11      184.42      224.45     62.39 o
  -8   7  11      516.47      473.06     83.57 o
  -7   7  11      283.70      233.79    104.99 o
  -6   7  11        5.49      -10.77    106.32 o
  -5   7  11      169.70      261.21     63.38 o
  -4   7  11       26.93       41.12     48.10 o
  -3   7  11     2137.13     2037.04    150.03 o
  -2   7  11     2024.60     2245.13    104.47 o
  -1   7  11      467.00      438.48     54.70 o
   0   7  11     4952.17     4827.86    143.34 o
   1   7  11     1085.60     1029.37     57.56 o
   2   7  11     2239.92     2056.22     77.57 o
   3   7  11     1542.52     1412.46     60.65 o
   4   7  11       15.40      -10.23     32.05 o
   5   7  11       10.32       54.79     40.10 o
   6   7  11       28.82        5.65     39.66 o
   7   7  11     1030.94     1094.37     80.37 o
   8   7  11      215.99      117.69     58.81 o
  -7   8  11      689.45      903.29    125.04 o
  -6   8  11        2.94       29.18    119.05 o
  -5   8  11     2376.83     2497.83    135.21 o
  -4   8  11      243.10      271.79     95.49 o
  -3   8  11     1184.90     1209.83    144.61 o
  -2   8  11      183.37      136.08     55.54 o
  -1   8  11       14.52       63.50     49.15 o
   0   8  11       11.06       40.98     44.73 o
   1   8  11        9.56       20.43     60.52 o
   2   8  11      460.91      466.59    107.75 o
   3   8  11      742.98      744.97     61.08 o
   4   8  11       35.31       15.88     44.35 o
   5   8  11     2745.63     2788.98    130.99 o
   6   8  11      163.15      125.03     55.14 o
  -5   9  11       17.57      -55.49    103.76 o
  -4   9  11        0.66       31.13     64.29 o
  -3   9  11      129.98      172.64     64.27 o
  -2   9  11      766.80      771.02     83.19 o
  -1   9  11       21.19      -49.55     49.55 o
   0   9  11     1729.83     1710.84    104.13 o
   1   9  11       84.05       14.21     54.96 o
   2   9  11      416.05      358.15     66.93 o
   3   9  11      166.82      149.44     54.40 o
   4   9  11       27.16       19.90     49.48 o
 -12   0  12     2781.39     3104.08    167.51 o
 -10   0  12     1687.22     1844.49    172.36 o
  -8   0  12     2133.68     2174.71     88.95 o
  -6   0  12      676.20      711.16     49.81 o
  -4   0  12     2249.86     2272.31     68.66 o
  -2   0  12    35028.18    34738.06    501.33 o
   0   0  12    30622.38    31581.10    551.08 o
   2   0  12       31.75       73.04     21.91 o
   4   0  12     3338.65     3232.92    113.73 o
   6   0  12      244.11      302.83     40.78 o
   8   0  12    12984.62    12550.59    277.58 o
  10   0  12     6248.71     6025.19    168.56 o
 -12   1  12       35.26      111.56     55.06 o
 -11   1  12        3.33      -31.25     44.56 o
 -10   1  12       72.90      133.32     40.47 o
  -9   1  12     1112.06     1175.86     52.54 o
  -8   1  12      271.56      302.85     33.04 o
  -7   1  12    11457.33    11372.61    152.53 o
  -6   1  12      414.05      399.90     36.06 o
  -5   1  12    13401.21    13099.24    158.19 o
  -4   1  12     4514.43     4455.59     70.97 o
  -3   1  12      177.22      164.36     17.79 o
  -2   1  12      344.56      386.71     16.55 o
  -1   1  12     3391.46     3573.91     71.24 o
   0   1  12       47.40       47.82     13.30 o
   1   1  12      225.41      209.75     14.16 o
   2   1  12      863.67      907.57     25.19 o
   3   1  12    29896.22    29875.89    305.06 o
   4   1  12     1000.07     1141.14     75.63 o
   5   1  12    24895.10    25550.78    375.65 o
   6   1  12     2785.80     2717.46     95.78 o
   7   1  12     1904.32     1946.26     67.87 o
   8   1  12      286.99      224.41     34.46 o
   9   1  12      931.80      922.23     49.60 o
  10   1  12       74.41       75.66     37.70 o
  11   1  12       22.63      -28.83     45.08 o
 -11   2  12      225.53      307.13     70.89 o
 -10   2  12     2247.73     2371.45     95.06 o
  -9   2  12      843.36      989.28     63.77 o
  -8   2  12        0.02        9.39     27.14 o
  -7   2  12       10.20       30.18     24.96 o
  -6   2  12      172.13      192.04     39.92 o
  -5   2  12     1245.41     1160.93     44.98 o
  -4   2  12     1514.50     1431.20     45.70 o
  -3   2  12     2551.84     2443.60     82.95 o
  -2   2  12    27215.98    26211.76    275.53 o
  -1   2  12     3418.24     3286.79    101.10 o
   0   2  12    26793.99    26092.13    336.01 o
   1   2  12     7265.57     7234.42    121.81 o
   2   2  12     1124.22     1132.90     41.10 o
   3   2  12     1260.50     1337.45     45.14 o
   4   2  12     1921.27     2021.53     57.67 o
   5   2  12      961.44      971.56     52.54 o
   6   2  12        1.96        5.33     33.24 o
   7   2  12     3550.94     3397.35     79.94 o
   8   2  12     5966.68     6007.62    169.53 o
   9   2  12       23.54       53.83     33.13 o
  10   2  12     4052.60     3883.68    104.82 o
  11   2  12      317.65      296.37     51.60 o
 -11   3  12       17.72       68.55     91.21 o
 -10   3  12      579.90      583.88     61.64 o
  -9   3  12     1357.60     1399.99    105.87 o
  -8   3  12     1455.71     1535.39     71.44 o
  -7   3  12     8020.22     7874.27    214.90 o
  -6   3  12      581.03      575.94     39.44 o
  -5   3  12    11594.99    11268.77    161.05 o
  -4   3  12     7613.17     7300.84    114.83 o
  -3   3  12     2140.09     2047.16     51.96 o
  -2   3  12       55.89       63.68     16.34 o
  -1   3  12        6.21        3.68     22.34 o
   0   3  12     4520.52     4434.57     90.98 o
   1   3  12      323.06      448.04     98.63 o
   2   3  12    12055.09    12011.91    163.60 o
   3   3  12     8691.65     8366.67    128.29 o
   4   3  12       56.77       10.26     27.00 o
   5   3  12    11298.44    11005.83    204.26 o
   6   3  12     3468.55     3398.65    126.40 o
   7   3  12     1721.78     1727.03     61.20 o
   8   3  12     1188.09     1162.20     68.43 o
   9   3  12       26.37       20.97     36.58 o
  10   3  12      229.93      244.86     47.58 o
 -11   4  12      149.33      222.98     69.45 o
 -10   4  12      490.48      408.21     58.70 o
  -9   4  12     2117.18     2186.11    133.34 o
  -8   4  12      405.19      465.18     74.94 o
  -7   4  12      127.21      112.94     51.92 o
  -6   4  12       17.90      -26.14     26.14 o
  -5   4  12     2399.65     2642.47     70.09 o
  -4   4  12     1356.80     1426.61     50.35 o
  -3   4  12     9693.28     9528.02    136.83 o
  -2   4  12     4596.52     4247.13     83.53 o
  -1   4  12      301.10      282.93     36.01 o
   0   4  12     5168.06     5066.05    158.10 o
   1   4  12     6521.37     6575.26    172.88 o
   2   4  12     3232.92     3138.47     81.27 o
   3   4  12     2666.50     2681.16     70.98 o
   4   4  12      146.96       70.69     37.61 o
   5   4  12     1320.86     1304.49     69.01 o
   6   4  12      351.08      379.41     50.59 o
   7   4  12     5979.50     5962.59    257.23 o
   8   4  12     1231.42     1252.26     63.42 o
   9   4  12      421.16      384.17     51.71 o
  10   4  12     1521.30     1501.86     84.99 o
 -10   5  12      488.35      599.49    104.11 o
  -9   5  12      447.48      399.09     55.19 o
  -8   5  12      991.27      989.62     65.27 o
  -7   5  12      419.85      476.93     50.28 o
  -6   5  12      235.20      283.75     41.24 o
  -5   5  12      605.78      619.63     42.00 o
  -4   5  12     6417.06     6552.79    126.60 o
  -3   5  12     1302.29     1296.19     47.29 o
  -2   5  12     1074.21     1013.04     41.35 o
  -1   5  12      369.34      446.29     30.42 o
   0   5  12     4869.76     5104.73    126.05 o
   1   5  12     1316.11     1331.35     67.23 o
   2   5  12     8644.88     8563.10    178.30 o
   3   5  12     1840.45     1760.82     68.86 o
   4   5  12      459.21      422.19     51.93 o
   5   5  12     2501.63     2490.85     96.90 o
   6   5  12     1691.55     1466.71     57.47 o
   7   5  12      929.85     1082.74     56.59 o
   8   5  12     1802.48     1930.46    101.73 o
   9   5  12      354.67      304.00     54.31 o
  -9   6  12     1317.64     1480.72    116.65 o
  -8   6  12      507.20      585.74     83.83 o
  -7   6  12      263.82      248.45     67.12 o
  -6   6  12      979.63      922.59     83.62 o
  -5   6  12      790.65      815.75     75.62 o
  -4   6  12     1776.73     1625.51     95.59 o
  -3   6  12     1838.50     1748.83     65.19 o
  -2   6  12      184.55      190.85     33.03 o
  -1   6  12       49.48      128.03     29.16 o
   0   6  12       89.46       59.57     27.05 o
   1   6  12     6702.61     6564.08    155.66 o
   2   6  12      723.26      729.21     67.04 o
   3   6  12     3213.89     2975.76    105.65 o
   4   6  12     1999.19     1966.80     60.66 o
   5   6  12      364.81      348.46     41.88 o
   6   6  12     2058.34     2038.73     74.80 o
   7   6  12     1964.56     1980.71    107.69 o
   8   6  12      233.24      285.87     52.17 o
  -8   7  12      146.45      116.90     88.65 o
  -7   7  12        2.31       87.74     64.91 o
  -6   7  12      155.99      224.44     66.53 o
  -5   7  12       11.91       82.27     55.63 o
  -4   7  12     1515.33     1539.76     97.80 o
  -3   7  12     1174.75     1272.06     88.03 o
  -2   7  12      446.51      454.29     59.11 o
  -1   7  12     2007.19     1904.99     93.54 o
   0   7  12      968.05      962.37     68.60 o
   1   7  12     2195.77     2137.54     78.83 o
   2   7  12     1119.54     1040.30     68.51 o
   3   7  12       87.88       67.96     32.03 o
   4   7  12        3.77       31.98     39.63 o
   5   7  12       10.17       22.51     37.25 o
   6   7  12      851.30      932.04     61.79 o
   7   7  12      162.95      112.23     47.56 o
  -6   8  12     1731.01     1646.52    118.39 o
  -5   8  12      389.52      451.93     77.88 o
  -4   8  12      853.45      762.63     82.55 o
  -3   8  12      287.99      173.12     59.04 o
  -2   8  12       37.31       50.01     52.69 o
  -1   8  12       57.30       72.11     50.18 o
   0   8  12       35.45       79.21     49.84 o
   1   8  12      456.25      536.17     63.85 o
   2   8  12      502.25      368.79     59.19 o
   3   8  12       97.37      106.01     44.04 o
   4   8  12     1871.57     1796.60     93.22 o
   5   8  12      375.02      342.78     57.39 o
   6   8  12      742.14      806.67     73.36 o
  -4   9  12       34.37       76.17     66.13 o
  -3   9  12      701.09      827.14     91.22 o
  -2   9  12       23.71       66.25     64.80 o
  -1   9  12     1720.31     1569.63    102.46 o
   0   9  12      294.59      199.69     62.58 o
   1   9  12      513.08      582.10     91.60 o
   2   9  12      179.38      200.02     72.50 o
   3   9  12       42.82       69.36     49.80 o
 -11   0  13     1416.26     1732.25    123.74 o
  -9   0  13      299.68      312.31     52.53 o
  -7   0  13      102.90      102.41     37.34 o
  -5   0  13     3017.88     2737.55     87.15 o
  -3   0  13    28445.86    27716.61    704.70 o
  -1   0  13    43823.44    44041.49    798.72 o
   1   0  13       81.32      116.31     23.79 o
   3   0  13     1692.90     1645.04    131.41 o
   5   0  13      110.73       99.12     29.55 o
   7   0  13     7935.05     8079.39    265.09 o
   9   0  13    11872.60    11881.11    244.50 o
  11   0  13      708.67      667.45    112.13 o
 -11   1  13       66.49       15.75     58.18 o
 -10   1  13     1424.84     1470.66     79.04 o
  -9   1  13        5.39       14.60     29.79 o
  -8   1  13    11197.76    11369.29    158.93 o
  -7   1  13      696.29      651.28     37.86 o
  -6   1  13    11135.03    10798.59    151.32 o
  -5   1  13     3793.30     3776.58     69.84 o
  -4   1  13      432.31      381.14     28.83 o
  -3   1  13      323.58      357.27     25.96 o
  -2   1  13     3172.33     3177.97     58.96 o
  -1   1  13      303.61      281.63     26.35 o
   0   1  13     1551.34     1593.07     48.25 o
   1   1  13     1146.22     1170.79     45.08 o
   2   1  13    34268.30    34046.23    377.49 o
   3   1  13       81.87       63.42     21.43 o
   4   1  13    29805.68    30631.21    540.97 o
   5   1  13     1978.41     1979.79     69.36 o
   6   1  13      708.11      803.03     38.92 o
   7   1  13       81.44       48.16     36.21 o
   8   1  13     1109.99     1091.78     54.75 o
   9   1  13       77.73       77.58     33.39 o
  10   1  13      204.44      190.53     45.37 o
  11   1  13      447.99      439.14     55.60 o
 -11   2  13     1199.19     1358.05    104.25 o
 -10   2  13      866.43      998.76     71.51 o
  -9   2  13        1.23       29.32     40.82 o
  -8   2  13       58.17       82.06     34.14 o
  -7   2  13      300.83      407.98     42.70 o
  -6   2  13     1337.53     1311.84     51.43 o
  -5   2  13     1252.80     1219.96     47.66 o
  -4   2  13     2382.36     2283.69     58.29 o
  -3   2  13    16549.73    16187.42    200.62 o
  -2   2  13      499.86      464.02     25.63 o
  -1   2  13    16906.26    16421.54    229.35 o
   0   2  13     8680.11     8270.76    135.28 o
   1   2  13       25.70       26.10     32.26 o
   2   2  13     1128.12     1151.41     41.92 o
   3   2  13     1591.64     1669.70     55.53 o
   4   2  13      960.52     1009.21     44.11 o
   5   2  13      125.89      132.09     41.87 o
   6   2  13     5248.98     5214.27    284.29 o
   7   2  13     3834.52     3865.90     97.00 o
   8   2  13      176.51      178.30     37.40 o
   9   2  13     5180.97     4938.01    122.76 o
  10   2  13      984.50      898.09     60.91 o
 -11   3  13      442.75      449.54     74.59 o
 -10   3  13      624.37      626.96     94.66 o
  -9   3  13      411.72      347.90     66.55 o
  -8   3  13     3827.84     3842.15    122.19 o
  -7   3  13      155.59      247.35     36.23 o
  -6   3  13     4840.71     4710.13    123.12 o
  -5   3  13     4182.81     4014.81     83.87 o
  -4   3  13      462.97      555.18     36.78 o
  -3   3  13      298.35      289.01     26.36 o
  -2   3  13      267.91      272.89     21.25 o
  -1   3  13     1724.61     1766.95     58.96 o
   0   3  13      103.69      131.86     47.86 o
   1   3  13     8216.36     8111.18    138.93 o
   2   3  13     5950.20     5915.30    116.88 o
   3   3  13      317.10      298.57     31.64 o
   4   3  13     6878.01     6731.62    127.88 o
   5   3  13     5309.52     5264.62    147.14 o
   6   3  13      974.80      855.69     72.64 o
   7   3  13     1188.06     1180.19     56.81 o
   8   3  13       20.26       41.35     34.63 o
   9   3  13       64.59       31.89     37.91 o
  10   3  13        0.54      -31.42     40.88 o
 -10   4  13     1104.60     1037.41     72.83 o
  -9   4  13      578.00      678.51     61.95 o
  -8   4  13       63.74       38.25     40.73 o
  -7   4  13      119.05      114.24     39.06 o
  -6   4  13     2132.42     2245.61     69.57 o
  -5   4  13     1436.72     1414.40     53.97 o
  -4   4  13     5474.10     5395.08     98.38 o
  -3   4  13     4589.87     4456.32     84.30 o
  -2   4  13      149.54      154.22     22.52 o
  -1   4  13     3426.47     3299.62     96.51 o
   0   4  13     8534.98     8202.62    143.80 o
   1   4  13     4298.29     4275.25    121.82 o
   2   4  13     1263.94     1375.25     56.77 o
   3   4  13      273.00      272.29     33.35 o
   4   4  13     1028.15     1101.85     64.57 o
   5   4  13      378.10      394.83     48.63 o
   6   4  13     4715.37     4488.46    127.54 o
   7   4  13     1384.99     1415.27     64.70 o
   8   4  13      380.16      323.76     48.32 o
   9   4  13     1040.05     1145.68     78.20 o
  10   4  13      877.78      822.19     96.96 o
 -10   5  13      295.29      278.42     58.64 o
  -9   5  13      539.09      668.12     70.74 o
  -8   5  13      647.37      793.47     63.09 o
  -7   5  13       40.24       34.84     37.97 o
  -6   5  13      719.44      726.95     53.67 o
  -5   5  13     2642.59     2681.61     81.89 o
  -4   5  13     1616.79     1659.31     63.17 o
  -3   5  13     1219.95     1198.81     47.38 o
  -2   5  13     1516.10     1439.93     52.90 o
  -1   5  13      944.43      927.12     52.33 o
   0   5  13     3191.78     3199.28    100.99 o
   1   5  13     5077.14     5068.92    167.56 o
   2   5  13     2634.70     2573.94     95.11 o
   3   5  13      326.99      359.18     43.16 o
   4   5  13     1289.19     1302.87     73.45 o
   5   5  13     2454.06     2530.14    100.11 o
   6   5  13     1360.19     1462.95     82.94 o
   7   5  13     1546.53     1666.20     75.52 o
   8   5  13      411.86      386.94     65.99 o
   9   5  13       32.96       -1.98     45.33 o
  -9   6  13      379.67      424.69     92.36 o
  -8   6  13      207.71      212.22     71.21 o
  -7   6  13      831.89      796.93     83.92 o
  -6   6  13      280.57      340.61     64.62 o
  -5   6  13     1222.92     1154.10     85.48 o
  -4   6  13     1090.21     1122.19     66.15 o
  -3   6  13      467.41      420.95     41.80 o
  -2   6  13       15.00       17.35     29.40 o
  -1   6  13      137.93      192.32     31.92 o
   0   6  13     4376.68     4314.12     91.72 o
   1   6  13     1300.69     1247.39     87.11 o
   2   6  13     1296.15     1339.87    108.27 o
   3   6  13     1135.51     1243.23     76.51 o
   4   6  13      605.24      518.13     60.64 o
   5   6  13     1265.70     1272.96     55.36 o
   6   6  13     2117.56     2209.13     75.49 o
   7   6  13      226.07      274.68     45.41 o
   8   6  13      340.23      348.67     54.88 o
  -7   7  13      324.15      378.51     77.63 o
  -6   7  13        0.97       54.68     58.15 o
  -5   7  13     1241.44     1329.21    167.80 o
  -4   7  13      630.08      590.50     72.36 o
  -3   7  13      633.32      438.24     63.59 o
  -2   7  13     1555.03     1446.91     87.26 o
  -1   7  13      335.47      418.94     56.07 o
   0   7  13     1709.98     1629.90     72.23 o
   1   7  13     1187.18     1101.60     60.75 o
   2   7  13       44.24       -9.79     33.93 o
   3   7  13       14.76       17.84     29.92 o
   4   7  13       53.99       -5.20     34.01 o
   5   7  13      679.54      751.80     70.30 o
   6   7  13      252.20      238.79     54.35 o
   7   7  13      509.03      458.04     59.33 o
  -6   8  13      290.71      345.70     78.45 o
  -5   8  13      341.64      166.51     71.02 o
  -4   8  13      372.52      377.52     72.42 o
  -3   8  13       97.83      108.36     95.11 o
  -2   8  13       27.38      155.23     56.70 o
  -1   8  13      122.37       76.69     50.43 o
   0   8  13      344.60      330.31     98.91 o
   1   8  13      263.67      380.62     58.13 o
   2   8  13      257.25      208.33     53.12 o
   3   8  13     1295.38     1344.75     75.57 o
   4   8  13      365.03      398.01     56.58 o
   5   8  13      741.25      753.36     68.18 o
  -3   9  13        6.43      -57.19     57.19 o
  -2   9  13     1407.51     1257.00     99.43 o
  -1   9  13      172.44      221.60     65.21 o
   0   9  13      416.95      470.10     71.43 o
   1   9  13      143.76      132.35     57.08 o
   2   9  13       90.00      146.74     52.92 o
 -10   0  14       31.48       -4.65     46.30 o
  -8   0  14     1319.27     1207.18     71.80 o
  -6   0  14     1996.07     1980.87     77.32 o
  -4   0  14    26014.22    25427.81    386.93 o
  -2   0  14    41360.03    41714.57    992.04 o
   0   0  14      660.36      736.63    123.43 o
   2   0  14     4871.86     5280.51    139.95 o
   4   0  14        1.13        8.57     39.53 o
   6   0  14    12822.18    12789.78    337.12 o
   8   0  14    17558.31    17013.20    354.03 o
  10   0  14      737.22      550.86     71.85 o
 -11   1  14      932.14      905.71     89.81 o
 -10   1  14       31.17       74.77     45.52 o
  -9   1  14     4929.10     4827.21    138.81 o
  -8   1  14      130.06      151.09     35.16 o
  -7   1  14     5361.56     5447.37    108.60 o
  -6   1  14     2015.08     1885.39     61.06 o
  -5   1  14       18.58       43.83     24.62 o
  -4   1  14      583.02      586.42     34.06 o
  -3   1  14     2554.46     2525.29     57.46 o
  -2   1  14     1155.50     1099.88     36.37 o
  -1   1  14     1174.27     1061.93     43.06 o
   0   1  14     1993.18     2009.03     71.36 o
   1   1  14    24307.21    24698.84    284.24 o
   2   1  14      361.83      495.77     59.55 o
   3   1  14    29915.84    30179.10    344.93 o
   4   1  14     1216.54     1161.74     50.90 o
   5   1  14      696.96      787.92     56.69 o
   6   1  14      288.19      292.66     30.59 o
   7   1  14     1115.21     1147.05     57.40 o
   8   1  14       56.68       51.53     37.28 o
   9   1  14      207.90      192.85     41.20 o
  10   1  14      459.25      413.95     50.45 o
 -11   2  14      460.11      476.57     95.31 o
 -10   2  14       48.51       63.51     46.10 o
  -9   2  14      430.78      508.29     56.67 o
  -8   2  14      205.63      258.54     39.71 o
  -7   2  14     1828.63     1801.21     65.06 o
  -6   2  14     1265.17     1236.26     51.50 o
  -5   2  14     1467.82     1462.68     51.28 o
  -4   2  14    11168.98    10779.63    152.41 o
  -3   2  14      376.45      374.66     34.65 o
  -2   2  14    12489.45    12192.20    182.49 o
  -1   2  14     6005.99     5788.93    147.51 o
   0   2  14      538.75      606.83     42.93 o
   1   2  14     3751.50     3852.47    104.28 o
   2   2  14     1740.17     1776.28     52.65 o
   3   2  14     1353.47     1392.14     53.76 o
   4   2  14        1.50       -1.19     25.42 o
   5   2  14     4375.50     4261.47    139.96 o
   6   2  14     6112.89     6338.70    189.18 o
   7   2  14      400.92      465.23     41.31 o
   8   2  14     7013.02     7164.49    153.73 o
   9   2  14      789.14      693.17     52.57 o
  10   2  14      611.11      703.78     59.64 o
 -11   3  14      398.91      437.83    118.20 o
 -10   3  14      399.32      456.83     58.79 o
  -9   3  14     1486.41     1615.47     80.40 o
  -8   3  14       22.80       38.46     35.21 o
  -7   3  14     1641.51     1583.38    101.53 o
  -6   3  14     3191.35     3316.61    104.31 o
  -5   3  14      131.29      217.52     31.67 o
  -4   3  14     1497.20     1521.57     74.95 o
  -3   3  14      176.13      175.54     25.51 o
  -2   3  14     2887.50     2852.03     66.95 o
  -1   3  14      437.41      411.36     37.01 o
   0   3  14     6614.86     6648.41    123.90 o
   1   3  14     5478.14     5555.53    111.46 o
   2   3  14      580.96      686.47     45.60 o
   3   3  14     5684.38     5491.10    101.94 o
   4   3  14     5989.91     5662.30    107.30 o
   5   3  14      606.88      612.53     53.53 o
   6   3  14     1975.11     1881.08    131.69 o
   7   3  14        3.81       21.36     30.39 o
   8   3  14       67.78       50.95     36.67 o
   9   3  14       47.19       52.32     39.09 o
  10   3  14     1323.93     1361.19     70.76 o
 -10   4  14      333.23      343.56     58.87 o
  -9   4  14      178.41      239.73     50.71 o
  -8   4  14      535.15      565.08     56.64 o
  -7   4  14     1496.23     1523.74     63.37 o
  -6   4  14     1084.36     1107.77     55.63 o
  -5   4  14     2230.45     2391.75     69.20 o
  -4   4  14     2975.90     2937.49     72.75 o
  -3   4  14       25.44       15.83     23.84 o
  -2   4  14     2703.02     2568.19     69.03 o
  -1   4  14     3892.16     3741.40     91.41 o
   0   4  14     3378.00     3366.27    100.50 o
   1   4  14     1954.95     1771.18    149.87 o
   2   4  14      528.09      511.69     37.61 o
   3   4  14      503.44      510.50     50.16 o
   4   4  14      623.68      659.06     49.51 o
   5   4  14     3119.37     3239.68    107.54 o
   6   4  14     2363.79     2297.61     95.70 o
   7   4  14      425.97      436.85     49.04 o
   8   4  14      940.90      981.63     71.33 o
   9   4  14     1022.33     1065.75     68.68 o
  -9   5  14      388.88      414.89     57.88 o
  -8   5  14       75.00       81.69     46.30 o
  -7   5  14      416.62      375.03     49.50 o
  -6   5  14     1478.15     1597.83     70.71 o
  -5   5  14      827.00      823.51     47.83 o
  -4   5  14      688.36      723.88     42.12 o
  -3   5  14     1757.31     1854.53     63.90 o
  -2   5  14     1437.84     1405.87     53.71 o
  -1   5  14     2070.37     1916.54     94.38 o
   0   5  14     3693.37     3545.19    109.16 o
   1   5  14     2537.15     2496.71     93.09 o
   2   5  14       41.56       51.83     39.96 o
   3   5  14     1169.04     1083.17     79.87 o
   4   5  14     2806.30     2542.16     98.65 o
   5   5  14     1328.98     1143.82     73.52 o
   6   5  14     1151.67     1159.31     77.87 o
   7   5  14      506.03      497.09     73.54 o
   8   5  14       52.00      -33.66     40.18 o
   9   5  14      320.98      102.81    141.57 o
  -8   6  14      496.59      669.37    142.33 o
  -7   6  14      365.71      425.98    167.23 o
  -6   6  14      309.60      344.30    181.00 o
  -5   6  14      957.11      964.97     93.78 o
  -4   6  14      517.80      511.40     53.67 o
  -3   6  14       57.51      113.03     34.13 o
  -2   6  14      593.87      559.73     43.21 o
  -1   6  14     2382.45     2328.34     86.54 o
   0   6  14      953.52      951.64     44.54 o
   1   6  14      507.38      580.52     69.51 o
   2   6  14     1577.73     1575.75     83.78 o
   3   6  14      445.41      432.23     57.05 o
   4   6  14     1220.04     1321.53    100.39 o
   5   6  14     1945.70     1780.70     96.03 o
   6   6  14      406.33      447.73     44.62 o
   7   6  14      297.75      341.23     47.34 o
   8   6  14       73.27      111.55     48.59 o
  -7   7  14       11.44       15.52     64.20 o
  -6   7  14      693.26      685.39     84.00 o
  -5   7  14      332.89      387.83     70.85 o
  -4   7  14      346.91      269.08     62.61 o
  -3   7  14     1267.44     1201.83     84.99 o
  -2   7  14      254.92      356.68     59.48 o
  -1   7  14      596.22      562.45     60.60 o
   0   7  14     1445.22     1397.00     67.89 o
   1   7  14       44.39       36.73     33.68 o
   2   7  14       61.79       71.00     49.38 o
   3   7  14       10.82       34.90     50.90 o
   4   7  14      554.21      564.65     45.83 o
   5   7  14      328.71      424.79     56.78 o
   6   7  14      490.20      465.11     52.40 o
  -5   8  14      313.51      279.05     72.30 o
  -4   8  14       92.03       40.09     58.39 o
  -3   8  14      123.80       20.91     89.69 o
  -2   8  14        1.92      -14.78     91.79 o
  -1   8  14      727.60      562.25     70.07 o
   0   8  14      305.60      378.78     59.87 o
   1   8  14      348.78      356.20     75.25 o
   2   8  14     1305.95     1264.92    109.36 o
   3   8  14      143.59      100.44     46.42 o
   4   8  14      593.94      531.02     60.05 o
  -1   9  14      323.62      350.58     69.98 o
   0   9  14      171.74      184.93     59.68 o
 -11   0  15       18.35     -100.91    100.91 o
  -9   0  15      409.60      548.00     85.89 o
  -7   0  15     1161.15     1022.89     83.47 o
  -5   0  15    14263.92    13739.29    644.59 o
  -3   0  15    22082.82    21729.42    413.81 o
  -1   0  15     1950.59     2039.08     73.51 o
   1   0  15     4358.78     4245.49    211.31 o
   3   0  15       75.54      160.58     83.04 o
   5   0  15     6490.08     6093.92    177.30 o
   7   0  15    14070.96    12809.25    362.77 o
   9   0  15     1243.01     1189.24    312.60 o
 -11   1  15       62.40      -31.34     93.12 o
 -10   1  15     3356.79     3773.00    184.16 o
  -9   1  15        8.27       38.48     36.83 o
  -8   1  15     3956.27     4267.56    126.09 o
  -7   1  15      414.36      405.77     40.73 o
  -6   1  15      624.63      656.63     42.45 o
  -5   1  15      469.80      511.95     36.97 o
  -4   1  15     2730.10     2603.37     63.23 o
  -3   1  15     1649.63     1726.60     50.17 o
  -2   1  15      525.22      491.90     30.38 o
  -1   1  15     2989.11     2952.31     72.00 o
   0   1  15    16170.57    15736.10    220.68 o
   1   1  15     1931.05     1995.11     50.76 o
   2   1  15    19369.88    19765.41    238.20 o
   3   1  15      127.05      182.79     25.88 o
   4   1  15     2910.21     3002.64     79.63 o
   5   1  15      949.37     1102.44    135.78 o
   6   1  15     1909.69     1888.30    116.22 o
   7   1  15       71.91        6.83     35.52 o
   8   1  15      348.53      337.75     46.52 o
   9   1  15      380.89      317.44     46.19 o
  10   1  15     1251.09     1246.30     68.50 o
 -11   2  15        0.73      -24.13     83.61 o
 -10   2  15      284.39      336.22     57.73 o
  -9   2  15      254.21      219.53     51.06 o
  -8   2  15      696.35      686.25     66.92 o
  -7   2  15      646.13      599.92     45.39 o
  -6   2  15     1298.73     1335.01     55.36 o
  -5   2  15     6230.99     5970.67    132.39 o
  -4   2  15       83.96       93.53     25.63 o
  -3   2  15     5445.75     5372.45     92.19 o
  -2   2  15     1702.40     1728.93     45.68 o
  -1   2  15       83.05       65.09     26.42 o
   0   2  15     4373.86     4476.34     95.44 o
   1   2  15     2160.60     2105.56     67.65 o
   2   2  15     1539.39     1561.67     51.59 o
   3   2  15      158.78      128.78     27.20 o
   4   2  15     4424.50     4573.72     92.33 o
   5   2  15     5959.36     5826.04    159.79 o
   6   2  15     1275.87     1301.03    129.60 o
   7   2  15     7315.91     7497.86    179.26 o
   8   2  15      272.15      310.52     45.31 o
   9   2  15      768.32      768.44     55.10 o
  10   2  15      740.76      722.62     60.21 o
 -10   3  15      808.29      841.11     71.48 o
  -9   3  15       37.21       22.90     43.69 o
  -8   3  15      624.74      694.71     52.42 o
  -7   3  15     1608.42     1623.08     64.00 o
  -6   3  15       10.87       54.10     31.32 o
  -5   3  15     2347.91     2313.04     68.04 o
  -4   3  15        5.16       -5.28     24.40 o
  -3   3  15     2005.91     1849.30     53.70 o
  -2   3  15     1913.23     1780.82     46.93 o
  -1   3  15     3934.86     3797.44     90.55 o
   0   3  15     5314.05     5148.53    107.22 o
   1   3  15      299.64      403.85     45.92 o
   2   3  15     4827.57     4840.99     94.90 o
   3   3  15     3641.67     3584.87     83.42 o
   4   3  15      870.45      904.21     66.70 o
   5   3  15     4230.08     4326.55    118.46 o
   6   3  15       13.52       81.04     48.84 o
   7   3  15      191.77      140.66     48.43 o
   8   3  15      172.77      135.58     38.95 o
   9   3  15     1299.42     1256.24    126.46 o
 -10   4  15       65.24       40.76     49.88 o
  -9   4  15      125.63       98.92     47.71 o
  -8   4  15      863.11      874.85     84.23 o
  -7   4  15      769.96      720.10     50.81 o
  -6   4  15     1128.98     1192.39     56.02 o
  -5   4  15     2334.08     2424.95     83.89 o
  -4   4  15      116.38       96.81     28.64 o
  -3   4  15     1404.76     1300.53     53.38 o
  -2   4  15     5289.37     5088.09     95.72 o
  -1   4  15      294.57      336.11     38.96 o
   0   4  15     4318.45     4224.32    101.28 o
   1   4  15       58.54       19.85     25.69 o
   2   4  15      957.02      905.23     60.10 o
   3   4  15      764.70      759.56     83.60 o
   4   4  15     2916.57     2785.45    111.74 o
   5   4  15     2683.81     2631.95    118.88 o
   6   4  15      222.54      259.67     50.82 o
   7   4  15     1138.44     1226.85     97.97 o
   8   4  15     1382.61     1469.41     76.14 o
   9   4  15      281.68      300.07     82.56 o
  -9   5  15      275.76      276.69     57.11 o
  -8   5  15      691.53      646.93     62.31 o
  -7   5  15     1094.90     1230.16     69.86 o
  -6   5  15      538.89      544.09     91.04 o
  -5   5  15      464.69      448.98     41.41 o
  -4   5  15     1770.71     1848.61     80.38 o
  -3   5  15     1668.67     1638.46     61.81 o
  -2   5  15     1202.35     1174.87     50.68 o
  -1   5  15     2805.53     2927.52    100.15 o
   0   5  15     1340.83     1350.74     82.77 o
   1   5  15       52.86       97.68     42.15 o
   2   5  15     1157.74     1137.00     62.38 o
   3   5  15     2236.82     2250.55     81.98 o
   4   5  15      599.65      596.94     60.55 o
   5   5  15     1087.36     1187.34     75.87 o
   6   5  15      593.67      673.19     87.22 o
   7   5  15      306.01      465.41     81.64 o
   8   5  15      175.11      175.62     50.02 o
  -8   6  15      369.54      371.28     79.83 o
  -7   6  15      332.78      234.09     70.16 o
  -6   6  15      667.12      687.40     77.80 o
  -5   6  15      478.63      362.11     84.66 o
  -4   6  15       21.64      123.68     44.22 o
  -3   6  15      448.21      522.39     55.08 o
  -2   6  15     1472.07     1463.97     60.80 o
  -1   6  15      534.65      586.05     41.34 o
   0   6  15      279.91      259.70     38.70 o
   1   6  15     1937.46     1758.12     85.38 o
   2   6  15      862.98      717.63     67.12 o
   3   6  15      480.67      540.48     59.08 o
   4   6  15     2321.22     2063.00     97.30 o
   5   6  15      138.00      142.84     56.62 o
   6   6  15      319.83      365.02     73.67 o
   7   6  15       68.15       34.72     65.55 o
  -6   7  15      326.45      311.46     70.41 o
  -5   7  15      199.64      187.31     63.78 o
  -4   7  15     1020.27     1092.80    114.40 o
  -3   7  15      549.22      565.73     69.11 o
  -2   7  15       70.77       67.64     49.23 o
  -1   7  15     2483.12     2410.48    127.04 o
   0   7  15        1.88       14.69     41.82 o
   1   7  15      157.63      153.91     37.68 o
   2   7  15        4.48       13.88     45.81 o
   3   7  15      670.29      592.92    103.29 o
   4   7  15      389.30      404.79     68.19 o
   5   7  15      327.57      355.03     82.85 o
   6   7  15      936.91      955.46    101.98 o
  -4   8  15       28.86       32.54     59.80 o
  -3   8  15        3.15       16.37     55.50 o
  -2   8  15      443.39      435.61     70.14 o
  -1   8  15      188.01      147.43    148.41 o
   0   8  15      291.78      293.20    127.42 o
   1   8  15     1325.46     1438.53     89.87 o
   2   8  15       16.90       -3.21     40.68 o
   3   8  15      431.86      418.87     63.50 o
 -10   0  16       52.86       54.81     69.10 o
  -8   0  16      250.35      250.14     65.70 o
  -6   0  16     7591.93     7502.90    209.90 o
  -4   0  16    12458.54    12489.06    276.12 o
  -2   0  16     2657.46     2764.68    210.17 o
   0   0  16     3396.22     3321.20     90.78 o
   2   0  16      314.37      510.80    100.53 o
   4   0  16     4461.63     4484.55    250.27 o
   6   0  16     7224.14     6661.93    211.88 o
   8   0  16     1813.26     1727.19    129.98 o
  10   0  16      327.56      339.71     83.93 o
 -10   1  16        0.72       24.76     58.57 o
  -9   1  16     2048.99     2132.93     91.29 o
  -8   1  16      154.10      128.34     43.85 o
  -7   1  16      323.11      433.90     48.07 o
  -6   1  16       22.48      -15.84     31.43 o
  -5   1  16      888.91      887.72     56.80 o
  -4   1  16      281.04      314.74     34.80 o
  -3   1  16       18.41        0.03     24.62 o
  -2   1  16      602.32      600.90     34.70 o
  -1   1  16    11057.00    10480.84    196.37 o
   0   1  16      616.62      707.34     46.07 o
   1   1  16    14453.38    14047.90    241.98 o
   2   1  16       36.23       12.47     28.05 o
   3   1  16     2949.47     3138.65     92.17 o
   4   1  16      611.62      708.53    124.59 o
   5   1  16     1563.54     1739.26     90.33 o
   6   1  16        3.44       11.53     37.72 o
   7   1  16      210.35      226.22     44.47 o
   8   1  16       87.17      143.36     55.11 o
   9   1  16     1137.20     1008.43     71.38 o
 -10   2  16       14.91       66.16     49.51 o
  -9   2  16       77.62       89.11     43.18 o
  -8   2  16      615.52      650.84     51.47 o
  -7   2  16      831.57      937.34     72.58 o
  -6   2  16     5666.16     5711.05    112.61 o
  -5   2  16      121.60      177.33     31.10 o
  -4   2  16     5627.23     5607.39    101.01 o
  -3   2  16      259.36      256.30     28.41 o
  -2   2  16      548.40      626.02     30.87 o
  -1   2  16     2032.81     2102.38     67.27 o
   0   2  16     1115.98     1124.33     53.16 o
   1   2  16      574.53      590.44     44.69 o
   2   2  16      377.48      391.78     32.87 o
   3   2  16     2502.67     2590.84     68.80 o
   4   2  16     6841.34     6749.33    118.40 o
   5   2  16      798.46      845.83     82.28 o
   6   2  16     6224.89     6730.17    317.83 o
   7   2  16       28.60       31.49     32.10 o
   8   2  16     1068.84     1123.37     71.11 o
   9   2  16     1057.38     1031.28     65.18 o
 -10   3  16       93.08      173.53     54.32 o
  -9   3  16     1102.07     1255.48     76.44 o
  -8   3  16     1410.33     1449.25     67.16 o
  -7   3  16       31.23       11.17     34.01 o
  -6   3  16      761.67      803.21     48.51 o
  -5   3  16       37.44       10.40     28.12 o
  -4   3  16      668.06      645.64     39.59 o
  -3   3  16      972.66      918.19     40.83 o
  -2   3  16     2258.48     2314.65     55.12 o
  -1   3  16     6897.50     6583.71    128.35 o
   0   3  16       27.62       82.33     30.95 o
   1   3  16     9659.58     9585.70    164.81 o
   2   3  16     3075.16     2871.31     83.46 o
   3   3  16      606.48      676.61     43.18 o
   4   3  16     3841.02     3789.23     89.99 o
   5   3  16      412.45      389.02     49.41 o
   6   3  16      259.10      256.30     60.77 o
   7   3  16       57.56       21.37     81.14 o
   8   3  16     1226.92     1307.06     70.69 o
   9   3  16     1156.02     1155.26     64.72 o
  -9   4  16      389.70      496.79     69.53 o
  -8   4  16      549.49      657.43     61.38 o
  -7   4  16      828.25      800.61     54.28 o
  -6   4  16     1661.47     1535.57     62.44 o
  -5   4  16      396.58      418.37     39.75 o
  -4   4  16     1589.55     1484.66     62.13 o
  -3   4  16     4363.22     4232.22     89.91 o
  -2   4  16       79.20       91.01     22.90 o
  -1   4  16     2971.51     2905.12     88.13 o
   0   4  16        3.77       80.29     33.48 o
   1   4  16     1311.57     1315.44     61.04 o
   2   4  16      850.24      916.00     49.32 o
   3   4  16     3552.23     3656.47     89.83 o
   4   4  16     2614.11     2781.74    109.85 o
   5   4  16      188.27      298.65     51.58 o
   6   4  16     1424.63     1365.00     81.50 o
   7   4  16     1019.41     1137.29    119.24 o
   8   4  16      151.95      169.58     49.16 o
  -8   5  16      962.36     1172.79     73.88 o
  -7   5  16      182.67      179.70     46.58 o
  -6   5  16      165.69      167.86     43.54 o
  -5   5  16      398.66      387.20     41.05 o
  -4   5  16     1380.99     1497.87     89.72 o
  -3   5  16      719.59      750.35     47.52 o
  -2   5  16     2627.78     2476.05    109.00 o
  -1   5  16      892.82      866.84     64.30 o
   0   5  16       82.33      111.98     43.81 o
   1   5  16      998.60     1095.55    122.32 o
   2   5  16     2785.96     2906.08    101.95 o
   3   5  16      115.60       93.13     39.74 o
   4   5  16     1794.61     1817.84     89.87 o
   5   5  16      281.30      283.15     56.69 o
   6   5  16      446.65      427.99    103.38 o
   7   5  16      199.22      245.41     77.24 o
  -7   6  16      564.36      407.39     75.43 o
  -6   6  16       73.34      171.96     96.73 o
  -5   6  16       11.95       29.72     45.18 o
  -4   6  16      256.45      298.32     50.68 o
  -3   6  16     1565.98     1548.43     66.71 o
  -2   6  16      793.10      738.85     48.52 o
  -1   6  16      498.67      486.58     40.06 o
   0   6  16     2078.27     2092.64     94.78 o
   1   6  16      896.49      956.15     80.33 o
   2   6  16      418.76      456.88     54.23 o
   3   6  16     2588.24     2451.23     93.73 o
   4   6  16       18.44       94.14     53.45 o
   5   6  16      262.59      230.36     58.70 o
   6   6  16       26.75       94.39     59.23 o
  -6   7  16       60.34       -3.74     61.97 o
  -5   7  16      817.68      772.38     90.45 o
  -4   7  16      367.87      382.85     76.96 o
  -3   7  16      302.03      363.87     64.31 o
  -2   7  16      761.20      848.58     73.78 o
  -1   7  16       51.54       37.61     38.25 o
   0   7  16        1.21       32.73     36.90 o
   1   7  16        0.52      -22.19     32.95 o
   2   7  16      637.88      686.43     71.94 o
   3   7  16      388.18      346.22     66.73 o
   4   7  16      278.74      171.47     61.49 o
   5   7  16     1457.85     1474.71     97.84 o
  -3   8  16      259.91      375.35     97.39 o
  -2   8  16      270.84      393.26     68.44 o
  -1   8  16      168.40      189.24     58.41 o
   0   8  16     1380.90     1337.39    107.27 o
   1   8  16       23.10       28.83     67.94 o
   2   8  16      472.80      569.86     57.45 o
  -9   0  17      111.33      117.63     70.88 o
  -7   0  17     4287.85     4458.32    166.51 o
  -5   0  17     5248.00     5365.01    246.00 o
  -3   0  17       56.87       94.33     40.13 o
  -1   0  17     1326.07     1261.36     66.09 o
   1   0  17      463.00      413.70     94.07 o
   3   0  17     4272.62     4652.54    250.84 o
   5   0  17     6846.93     6649.24    241.81 o
   7   0  17     1453.29     1733.28    121.62 o
   9   0  17      176.95      158.49     78.48 o
 -10   1  17     1002.37     1264.97    156.84 o
  -9   1  17        6.27       -2.29     50.22 o
  -8   1  17        8.92       60.03     43.39 o
  -7   1  17       34.55       45.86     43.48 o
  -6   1  17      369.06      397.94     48.85 o
  -5   1  17       20.70        5.75     30.98 o
  -4   1  17       29.49       24.83     27.82 o
  -3   1  17      300.56      334.36     40.84 o
  -2   1  17     9351.18     8642.30    211.17 o
  -1   1  17      282.04      306.97     25.76 o
   0   1  17     8863.07     8641.54    207.01 o
   1   1  17       44.70      138.75     81.12 o
   2   1  17     1507.18     1791.74     71.46 o
   3   1  17      150.84      198.43     43.93 o
   4   1  17      931.85     1086.86     62.79 o
   5   1  17        1.06      -12.13     43.26 o
   6   1  17      241.24      328.87     39.08 o
   7   1  17       56.08       51.67     39.81 o
   8   1  17     1935.93     1973.75    126.18 o
   9   1  17       19.64      -15.01     45.98 o
 -10   2  17       41.96       39.84     60.84 o
  -9   2  17      212.05      270.62     53.28 o
  -8   2  17      897.26     1023.66     76.80 o
  -7   2  17     3454.00     3363.79    115.02 o
  -6   2  17       18.61       58.54     38.13 o
  -5   2  17     4904.18     4890.11    112.20 o
  -4   2  17      487.49      466.56     40.56 o
  -3   2  17      829.56      951.36    104.26 o
  -2   2  17      136.00      145.95     23.79 o
  -1   2  17       51.45       65.74     35.21 o
   0   2  17      208.03      124.41     31.70 o
   1   2  17       62.46       47.36     28.47 o
   2   2  17     1706.89     1675.68     67.89 o
   3   2  17     5978.47     5794.79    119.83 o
   4   2  17       27.96       33.69     37.06 o
   5   2  17     9265.78     9484.08    303.67 o
   6   2  17      404.32      291.89     75.63 o
   7   2  17     2023.52     2058.08     81.62 o
   8   2  17      571.67      583.47     60.93 o
   9   2  17      107.43       21.23     54.99 o
  -9   3  17      564.39      547.64     63.20 o
  -8   3  17       13.30       24.45     38.88 o
  -7   3  17      206.87      190.80     40.67 o
  -6   3  17       88.12      168.21     36.07 o
  -5   3  17      126.81      127.86     33.07 o
  -4   3  17      702.05      700.86     41.65 o
  -3   3  17     2102.46     2154.63     61.43 o
  -2   3  17     5975.71     5874.38    137.88 o
  -1   3  17       35.71       68.00     33.24 o
   0   3  17     8790.70     8652.12    271.43 o
   1   3  17     2073.77     2041.99     64.30 o
   2   3  17      831.16      799.25     45.15 o
   3   3  17     1620.78     1745.15     62.64 o
   4   3  17      239.40      187.85     37.00 o
   5   3  17      183.69      188.70     45.22 o
   6   3  17       24.75      -33.08     48.68 o
   7   3  17     1351.08     1071.35     93.21 o
   8   3  17     1163.79     1206.82     67.98 o
  -9   4  17      242.19      298.96     57.42 o
  -8   4  17      473.77      494.26     58.50 o
  -7   4  17     1091.80     1187.89     62.05 o
  -6   4  17      263.20      295.49     40.64 o
  -5   4  17     1480.16     1558.40     60.85 o
  -4   4  17     3875.19     3852.85     89.06 o
  -3   4  17      302.10      278.12     32.49 o
  -2   4  17     1760.52     1804.85     53.07 o
  -1   4  17        2.54      -27.25     31.34 o
   0   4  17      434.25      444.56     45.16 o
   1   4  17      422.52      395.06     44.27 o
   2   4  17     4124.12     4184.06     96.01 o
   3   4  17     1963.90     1992.29     78.16 o
   4   4  17      390.61      394.10     49.24 o
   5   4  17     2756.66     2853.14    195.73 o
   6   4  17     1070.80     1072.06    121.05 o
   7   4  17      562.58      569.67    114.30 o
   8   4  17     1250.11     1290.29    112.24 o
  -8   5  17       78.05      106.62     49.03 o
  -7   5  17      187.82      179.53     48.42 o
  -6   5  17      152.53      100.05     49.84 o
  -5   5  17      545.11      631.67     52.01 o
  -4   5  17      505.84      616.75     49.63 o
  -3   5  17     2737.08     2702.31     80.43 o
  -2   5  17      178.72      171.64     32.05 o
  -1   5  17        3.29       21.72     66.23 o
   0   5  17      357.31      384.11     54.69 o
   1   5  17     2249.81     2292.22     97.40 o
   2   5  17      112.45      120.48     42.70 o
   3   5  17     2095.57     2138.89     84.83 o
   4   5  17      146.08      189.42     52.44 o
   5   5  17      198.15      176.57     53.85 o
   6   5  17      279.36      329.14     60.81 o
   7   5  17     2077.94     2309.45    206.75 o
  -7   6  17       24.04       59.78     60.44 o
  -6   6  17        1.70      -12.35     52.39 o
  -5   6  17       29.69       41.93     47.54 o
  -4   6  17     1257.40     1244.73     66.43 o
  -3   6  17      389.03      393.32     48.88 o
  -2   6  17      478.42      472.59     44.79 o
  -1   6  17      752.63      863.88     83.11 o
   0   6  17      738.66      741.42     70.35 o
   1   6  17      665.66      639.49     66.53 o
   2   6  17     2055.84     2028.64    127.97 o
   3   6  17       33.32        7.61     43.22 o
   4   6  17      148.29      204.19     60.32 o
   5   6  17        8.66       45.44     54.75 o
   6   6  17      817.71      779.70     81.85 o
  -5   7  17      258.23      264.53     70.76 o
  -4   7  17      567.59      513.85     74.00 o
  -3   7  17      666.80      635.39     71.82 o
  -2   7  17       11.09       48.95     48.69 o
  -1   7  17       41.86       73.13     40.65 o
   0   7  17       31.00       85.43     38.18 o
   1   7  17      444.59      469.28     79.76 o
   2   7  17      469.28      473.51     75.89 o
   3   7  17      386.68      286.21     62.08 o
   4   7  17     1408.08     1340.59     94.11 o
  -1   8  17     1102.29     1199.28     88.78 o
   0   8  17       86.79       63.42     53.01 o
 -10   0  18      116.58      129.60     99.20 o
  -8   0  18     1704.44     1836.75    162.57 o
  -6   0  18     2484.21     2680.37    197.82 o
  -4   0  18       78.74       31.99     47.89 o
  -2   0  18     1919.01     1975.47     88.63 o
   0   0  18      162.61      298.54     90.64 o
   2   0  18     5946.77     5699.23    274.79 o
   4   0  18     7228.11     7802.77    187.66 o
   6   0  18      756.26     1011.54     86.84 o
   8   0  18      205.24      225.95     79.24 o
  -9   1  18       15.75       81.01     48.16 o
  -8   1  18        2.32      -39.61     39.61 o
  -7   1  18       82.02      146.68     43.78 o
  -6   1  18        2.92       32.40     35.27 o
  -5   1  18       86.90       30.91     32.29 o
  -4   1  18      144.88      103.02     32.58 o
  -3   1  18     6812.72     6362.64    122.65 o
  -2   1  18        4.31       40.67     25.70 o
  -1   1  18     7485.32     7234.77    141.07 o
   0   1  18      762.92      763.83     53.33 o
   1   1  18      308.38      443.92     44.18 o
   2   1  18      129.51      148.11     43.78 o
   3   1  18      463.39      382.74     45.73 o
   4   1  18        2.17       80.20     39.17 o
   5   1  18      249.13      308.62     50.38 o
   6   1  18      155.10      117.06     35.82 o
   7   1  18     2097.61     2063.29    164.28 o
   8   1  18       11.52       61.74     47.53 o
  -9   2  18      126.07      184.96     52.25 o
  -8   2  18     2341.14     2701.07    100.45 o
  -7   2  18       46.66       -1.38     39.34 o
  -6   2  18     3783.93     4022.82    147.24 o
  -5   2  18      423.06      462.40     45.29 o
  -4   2  18      384.32      407.74     40.77 o
  -3   2  18      105.91      148.84     31.97 o
  -2   2  18      466.25      477.70     35.26 o
  -1   2  18       33.61       73.83     36.43 o
   0   2  18       25.12      -18.85     34.59 o
   1   2  18      789.18      813.19     58.12 o
   2   2  18     5470.89     5193.10    133.94 o
   3   2  18       12.42      -38.53     38.53 o
   4   2  18     6991.33     6953.28    207.78 o
   5   2  18      673.18      687.17     75.06 o
   6   2  18      867.64      785.40    100.72 o
   7   2  18      260.59      246.09     84.94 o
   8   2  18      163.60      151.77     71.36 o
  -9   3  18       48.74       96.86     60.56 o
  -8   3  18       73.85       46.78     46.11 o
  -7   3  18        0.28      -32.38     37.16 o
  -6   3  18      203.83      217.93     43.35 o
  -5   3  18      364.78      341.87     39.02 o
  -4   3  18     1898.72     1868.31     72.39 o
  -3   3  18     3630.71     3577.44     79.75 o
  -2   3  18       99.49      143.31     26.37 o
  -1   3  18     6213.91     6092.98    127.68 o
   0   3  18     1858.49     1802.26     96.69 o
   1   3  18      806.29      916.47     54.90 o
   2   3  18      417.19      498.76     41.64 o
   3   3  18       39.66       14.51     38.17 o
   4   3  18       84.37       75.40     35.60 o
   5   3  18        0.15       -3.61     63.28 o
   6   3  18     1833.98     1714.46    134.35 o
   7   3  18      579.95      437.07     94.07 o
   8   3  18      377.82      364.35     78.01 o
  -8   4  18      787.21      946.04     83.03 o
  -7   4  18       14.39       10.39     38.98 o
  -6   4  18      955.13      968.70     56.91 o
  -5   4  18     1383.20     1342.48     59.25 o
  -4   4  18      207.30      266.73     36.87 o
  -3   4  18      651.63      670.60     41.41 o
  -2   4  18       38.43       40.30     24.33 o
  -1   4  18      431.92      449.73     46.32 o
   0   4  18       64.89      113.05     39.31 o
   1   4  18     4357.77     4449.83    112.29 o
   2   4  18     1327.14     1305.17     61.32 o
   3   4  18      756.55      889.60     59.20 o
   4   4  18     1704.34     1790.04     77.77 o
   5   4  18      611.67      603.47    137.13 o
   6   4  18      465.40      508.36     79.04 o
   7   4  18      795.52      840.77     94.68 o
  -7   5  18       57.63       45.66     51.41 o
  -6   5  18      210.18      288.67     54.53 o
  -5   5  18      240.78      156.64     43.02 o
  -4   5  18     1591.79     1712.05     97.23 o
  -3   5  18      236.13      320.83     47.62 o
  -2   5  18       36.69       47.33     29.79 o
  -1   5  18      353.03      344.63     54.88 o
   0   5  18     1574.59     1663.11     85.94 o
   1   5  18      229.52      262.22     53.87 o
   2   5  18     1779.60     1906.81     79.55 o
   3   5  18       95.86      127.41     46.58 o
   4   5  18       17.56       10.93     48.09 o
   5   5  18      441.43      493.31     66.26 o
   6   5  18     1959.95     2001.63    104.02 o
  -6   6  18        2.07       38.40     57.25 o
  -5   6  18      811.79      810.54     69.93 o
  -4   6  18      221.95      277.42     52.27 o
  -3   6  18      669.45      745.31     54.26 o
  -2   6  18      474.10      446.92     49.76 o
  -1   6  18      173.98      247.87     46.52 o
   0   6  18      742.61      721.43     70.13 o
   1   6  18     1247.35     1114.22     91.66 o
   2   6  18       34.38       43.85     45.30 o
   3   6  18      173.05       74.04     47.43 o
   4   6  18        2.42        5.39     53.83 o
   5   6  18      510.30      468.37     72.32 o
  -4   7  18      326.33      374.19     72.21 o
  -3   7  18       21.28       25.52     50.87 o
  -2   7  18        0.50      -44.10     46.13 o
  -1   7  18       46.19       57.95     44.48 o
   0   7  18      484.45      474.13     50.30 o
   1   7  18      258.06      259.41     76.52 o
   2   7  18      467.28      504.08     69.52 o
   3   7  18      715.35      806.21     87.63 o
  -9   0  19     1048.52     1334.53    118.10 o
  -7   0  19     1844.83     1820.03    117.50 o
  -5   0  19       16.28       49.65     50.35 o
  -3   0  19      750.46      658.08     63.31 o
  -1   0  19      262.14      172.04     41.83 o
   1   0  19     5608.92     5343.83    136.39 o
   3   0  19     8877.41     9136.91    202.41 o
   5   0  19      529.04      709.94     70.69 o
   7   0  19      325.57      247.61     75.25 o
  -9   1  19        1.28       72.91     49.95 o
  -8   1  19      187.70      158.33     49.38 o
  -7   1  19       86.12       50.95     42.06 o
  -6   1  19      305.90      311.49     47.13 o
  -5   1  19       21.93       -3.67     32.74 o
  -4   1  19     3478.52     3425.58     93.46 o
  -3   1  19       79.51       92.04     31.58 o
  -2   1  19     4788.22     4940.19    103.56 o
  -1   1  19      912.03      897.08     46.34 o
   0   1  19      399.37      493.45     48.46 o
   1   1  19      209.76      148.37     60.89 o
   2   1  19      794.17      851.90     57.65 o
   3   1  19        2.33      -27.03     35.89 o
   4   1  19      223.97      239.94     47.55 o
   5   1  19       95.55      121.64     48.90 o
   6   1  19     2253.72     2199.91    111.17 o
   7   1  19        3.99       23.44     43.96 o
   8   1  19     3151.64     3217.19    191.36 o
  -9   2  19     1195.39     1338.96    100.69 o
  -8   2  19       35.60       58.60     46.93 o
  -7   2  19     2016.73     2076.72     88.15 o
  -6   2  19      620.10      641.87     54.94 o
  -5   2  19      311.79      295.83     55.15 o
  -4   2  19      310.15      334.58     40.11 o
  -3   2  19      127.28      189.18     33.72 o
  -2   2  19       56.55       39.74     27.38 o
  -1   2  19       14.42       36.59     40.52 o
   0   2  19     1158.77     1144.45     67.39 o
   1   2  19     3483.83     3408.63    110.18 o
   2   2  19        6.57       13.67     55.82 o
   3   2  19     5576.89     5189.36    141.98 o
   4   2  19     1207.03     1044.50     71.34 o
   5   2  19      566.08      671.80     75.13 o
   6   2  19      256.81      143.47     74.68 o
   7   2  19      130.88       42.57     76.96 o
   8   2  19        0.11      -13.09     47.48 o
  -8   3  19        0.44       79.36     47.37 o
  -7   3  19      418.88      391.34     53.42 o
  -6   3  19      125.15      110.02     42.71 o
  -5   3  19      879.66      890.64     58.64 o
  -4   3  19     1926.78     1918.52     87.96 o
  -3   3  19       38.37       51.71     31.44 o
  -2   3  19     4355.26     4342.54    108.15 o
  -1   3  19     1427.60     1414.02     76.03 o
   0   3  19     1453.88     1542.74     79.34 o
   1   3  19      703.26      863.45     64.44 o
   2   3  19       16.11        8.10     41.67 o
   3   3  19       99.32       82.42     47.36 o
   4   3  19      106.13       63.58     48.42 o
   5   3  19     1504.56     1311.60    117.82 o
   6   3  19      506.89      537.60     96.92 o
   7   3  19      308.77      286.00     89.31 o
  -7   4  19      435.44      560.97     59.36 o
  -6   4  19      759.50      945.23     80.43 o
  -5   4  19      306.98      259.87     40.67 o
  -4   4  19      558.90      623.72     45.60 o
  -3   4  19       60.65       34.68     29.89 o
  -2   4  19      515.52      502.84     50.98 o
  -1   4  19       54.65       61.71     39.00 o
   0   4  19     3021.29     3196.24     97.72 o
   1   4  19     1060.70     1082.46     60.98 o
   2   4  19      834.16      832.75     83.08 o
   3   4  19     1266.35     1217.35     66.89 o
   4   4  19      578.72      585.15     56.19 o
   5   4  19      534.98      597.08    116.49 o
   6   4  19      704.62      775.14    118.39 o
  -6   5  19      115.82      103.87     45.44 o
  -5   5  19      951.57     1050.22     65.39 o
  -4   5  19      199.99      245.73     45.20 o
  -3   5  19      107.32      116.23     36.38 o
  -2   5  19      218.42      219.94     40.24 o
  -1   5  19     1068.20      821.94     68.67 o
   0   5  19      379.69      316.06     65.30 o
   1   5  19     1829.08     2071.14    136.88 o
   2   5  19      298.16      405.56     51.10 o
   3   5  19       10.54       -7.08     42.31 o
   4   5  19      278.35      246.10     51.40 o
   5   5  19     1653.66     1661.14    163.55 o
  -5   6  19      101.14       -9.37     56.67 o
  -4   6  19      654.64      673.32     57.07 o
  -3   6  19      362.79      374.97     46.97 o
  -2   6  19       65.75       41.42     40.02 o
  -1   6  19      546.88      621.18     69.86 o
   0   6  19      750.58      838.96     74.54 o
   1   6  19      188.97      226.42     59.40 o
   2   6  19      173.05      137.65     49.54 o
   3   6  19       43.41      106.63     52.12 o
   4   6  19      399.36      364.76     68.86 o
  -2   7  19       19.54        2.13     50.09 o
  -1   7  19      492.08      413.95     52.93 o
   0   7  19       85.27      183.41    102.71 o
   1   7  19      408.71      398.21    123.52 o
  -8   0  20     1692.52     1791.39    219.20 o
  -6   0  20       15.08       51.36     56.17 o
  -4   0  20     1047.77      864.25     77.66 o
  -2   0  20      762.80      719.36     65.93 o
   0   0  20     5219.33     4771.58    137.72 o
   2   0  20     8803.29     9137.04    207.28 o
   4   0  20     1116.40     1389.26     79.27 o
   6   0  20      563.42      683.16     83.04 o
  -8   1  20       25.51       64.94     48.01 o
  -7   1  20       72.74       60.16     44.30 o
  -6   1  20       15.39       14.85     40.11 o
  -5   1  20     2452.77     2398.22     89.75 o
  -4   1  20       58.22        9.91     33.42 o
  -3   1  20     5173.53     4934.02    177.24 o
  -2   1  20     1022.42      991.90     50.08 o
  -1   1  20      421.66      512.82     38.10 o
   0   1  20      627.62      703.98     57.32 o
   1   1  20     1081.72     1139.41     65.87 o
   2   1  20       72.34       55.98     38.16 o
   3   1  20       23.49       12.22     40.44 o
   4   1  20      394.00      416.47     54.24 o
   5   1  20     2019.56     1899.44     98.16 o
   6   1  20       87.73       88.36     70.12 o
   7   1  20     3856.89     3823.46    189.94 o
  -8   2  20      928.23     1012.37     74.66 o
  -7   2  20      562.43      622.63     61.42 o
  -6   2  20      160.69      199.32     47.35 o
  -5   2  20      487.62      538.08     51.62 o
  -4   2  20      361.43      419.26     60.81 o
  -3   2  20      414.26      404.38     41.87 o
  -2   2  20        0.34      -25.02     27.54 o
  -1   2  20     1192.68      984.69     67.23 o
   0   2  20     1623.91     1464.81     77.34 o
   1   2  20       17.35       31.51     53.20 o
   2   2  20     3206.31     3336.53    127.06 o
   3   2  20      921.09     1058.86     73.01 o
   4   2  20      724.75      663.64     82.22 o
   5   2  20      648.23      701.60    111.64 o
   6   2  20       74.31        4.56     70.69 o
   7   2  20       23.62      110.79     81.52 o
  -8   3  20      371.49      176.16    106.99 o
  -7   3  20       57.26      107.24     47.94 o
  -6   3  20      527.82      576.15     57.54 o
  -5   3  20      844.75      908.15     59.36 o
  -4   3  20       63.53      103.18     36.50 o
  -3   3  20     1624.88     1738.79     67.05 o
  -2   3  20      952.67      999.49     51.25 o
  -1   3  20      339.53      363.31     77.62 o
   0   3  20      927.30      911.11     67.86 o
   1   3  20       53.42       67.71     45.92 o
   2   3  20      256.74      192.25     51.69 o
   3   3  20       24.11       28.24     45.21 o
   4   3  20     1314.93     1223.24     82.38 o
   5   3  20      328.90      293.22     86.08 o
   6   3  20      437.87      582.83    102.05 o
  -7   4  20      210.55      209.93     52.51 o
  -6   4  20      237.15      220.78     49.60 o
  -5   4  20      397.55      469.18     51.53 o
  -4   4  20      208.01      182.48     41.22 o
  -3   4  20      359.34      393.14     66.54 o
  -2   4  20       64.00       40.27     33.44 o
  -1   4  20     1346.45     1219.81    111.13 o
   0   4  20      734.86      788.27    163.18 o
   1   4  20      623.02      593.83     76.80 o
   2   4  20      611.12      624.74     78.75 o
   3   4  20      484.00      468.36     77.75 o
   4   4  20      613.30      790.17     89.43 o
   5   4  20     1245.19     1288.03    133.97 o
   6   4  20      295.82      300.63     96.54 o
  -6   5  20      442.12      432.51     77.15 o
  -5   5  20      308.52      332.86     56.43 o
  -4   5  20      106.15      103.44     41.03 o
  -3   5  20      298.01      246.67     42.86 o
  -2   5  20      407.86      401.57     42.11 o
  -1   5  20      314.36      344.68     60.25 o
   0   5  20      698.40      770.64     70.52 o
   1   5  20      389.96      419.17     52.75 o
   2   5  20       60.71       82.79     45.04 o
   3   5  20      248.98      239.21     52.38 o
   4   5  20      869.96      970.48     83.12 o
  -4   6  20      297.32      233.95     48.69 o
  -3   6  20       30.84       53.54     40.58 o
  -2   6  20      374.57      310.50     44.47 o
  -1   6  20      373.90      413.23     66.29 o
   0   6  20      333.47      361.75     65.70 o
   1   6  20      134.90       87.39     49.13 o
   2   6  20       71.44       21.01     47.52 o
   3   6  20      333.86      255.60     56.60 o
  -7   0  21       84.16      179.60     71.27 o
  -5   0  21      319.81      396.10     71.19 o
  -3   0  21        6.04       33.40     47.16 o
  -1   0  21     1761.59     1808.35    136.25 o
   1   0  21     8050.58     8092.52    196.29 o
   3   0  21     1728.06     1769.18     84.54 o
   5   0  21      868.80      880.64     83.33 o
   7   0  21      313.80      366.19     83.99 o
  -8   1  21       37.69       43.85     50.27 o
  -7   1  21       79.34       96.20     48.84 o
  -6   1  21     1992.87     1964.93     84.90 o
  -5   1  21        0.73      -35.44     35.44 o
  -4   1  21     3836.52     4066.66    107.43 o
  -3   1  21      373.16      386.07     43.93 o
  -2   1  21      683.80      791.90     49.18 o
  -1   1  21      559.28      461.66     40.03 o
   0   1  21      864.63      923.34     65.47 o
   1   1  21      142.15       58.92     41.30 o
   2   1  21       79.89       88.18     41.76 o
   3   1  21      565.47      573.11     58.42 o
   4   1  21     1413.45     1197.60     75.69 o
   5   1  21      233.62      228.22     56.58 o
   6   1  21     3423.07     3464.08    178.82 o
  -7   2  21       54.03      145.27     62.29 o
  -6   2  21      296.40      459.64     55.08 o
  -5   2  21      171.20      106.04     56.72 o
  -4   2  21      130.03       85.09     37.81 o
  -3   2  21       20.44       53.83     34.19 o
  -2   2  21     1143.14     1066.42     53.67 o
  -1   2  21     1026.15      980.57     49.02 o
   0   2  21      136.68      236.35     49.66 o
   1   2  21     2791.16     2757.32    107.91 o
   2   2  21      434.23      393.07     55.50 o
   3   2  21      495.39      530.73     62.74 o
   4   2  21      983.22      886.52     82.87 o
   5   2  21      240.33      186.82     65.34 o
   6   2  21        1.08       34.21     73.16 o
  -7   3  21      237.65      240.31     62.84 o
  -6   3  21      431.95      439.75     55.09 o
  -5   3  21       20.50       65.65     41.02 o
  -4   3  21      520.85      655.32     68.08 o
  -3   3  21      566.36      578.88     47.70 o
  -2   3  21      125.52      151.60     41.75 o
  -1   3  21     1167.09     1338.00     80.71 o
   0   3  21       28.61       -6.84     48.15 o
   1   3  21      127.99      106.06     46.98 o
   2   3  21       11.86       -8.84     46.09 o
   3   3  21      906.13      975.59    143.19 o
   4   3  21      461.48      479.67     98.14 o
   5   3  21      402.14      346.05     90.26 o
   6   3  21      647.52      666.25    108.89 o
  -6   4  21      183.25      183.22     50.78 o
  -5   4  21      129.07      123.53     44.75 o
  -4   4  21      232.07      186.73     56.23 o
  -3   4  21      123.10      147.57     39.36 o
  -2   4  21      756.55      861.83     73.29 o
  -1   4  21      617.61      492.04     64.26 o
   0   4  21      104.22      118.82     96.35 o
   1   4  21      494.98      366.04    147.84 o
   2   4  21      739.15      596.52     83.02 o
   3   4  21      246.66      161.60     80.86 o
   4   4  21      820.02      768.55     93.33 o
   5   4  21       85.08        2.47     77.91 o
  -4   5  21      227.02      305.42     54.55 o
  -3   5  21      350.13      445.41     53.90 o
  -2   5  21      223.13      221.22     43.00 o
  -1   5  21      339.81      393.60     82.66 o
   0   5  21      318.43      316.65     75.06 o
   1   5  21       72.03       56.72     64.10 o
   2   5  21      219.27      320.87     79.16 o
   3   5  21      514.11      492.45    124.47 o
  -1   6  21      116.61      222.75     63.23 o
   0   6  21       92.81       83.26     56.54 o
  -6   0  22      127.96       79.23     64.81 o
  -4   0  22       17.54       78.02     54.96 o
  -2   0  22     2366.25     2189.70    135.78 o
   0   0  22     5910.64     6172.58    173.80 o
   2   0  22     1543.81     1808.43     88.28 o
   4   0  22      358.06      366.78     57.48 o
   6   0  22      340.80      389.56     80.38 o
  -7   1  22     1264.30     1209.84     78.25 o
  -6   1  22       18.94       42.09     44.54 o
  -5   1  22     1897.21     2080.45     86.55 o
  -4   1  22       16.91       10.77     44.82 o
  -3   1  22      322.01      473.13     47.41 o
  -2   1  22       72.27       65.27     35.80 o
  -1   1  22      126.53      109.39     34.01 o
   0   1  22       58.41       31.18     30.10 o
   1   1  22      217.33      333.00     52.51 o
   2   1  22      360.15      398.53     87.37 o
   3   1  22      696.11      562.20     67.39 o
   4   1  22      247.10      292.36     55.59 o
   5   1  22     2527.36     2800.81    115.77 o
   6   1  22        9.02      -66.51     66.51 o
  -6   2  22      133.51      107.41     48.08 o
  -5   2  22        2.24      -20.24     39.93 o
  -4   2  22        0.73       20.32     42.68 o
  -3   2  22      700.58      734.98     53.08 o
  -2   2  22     1564.58     1454.67     64.89 o
  -1   2  22      185.27      270.86     36.54 o
   0   2  22     2192.18     2426.48    103.29 o
   1   2  22       48.77        6.49     43.93 o
   2   2  22      404.89      536.48     62.64 o
   3   2  22      616.66      719.20    124.28 o
   4   2  22      142.40       81.17     53.43 o
   5   2  22       12.67       54.60     62.56 o
  -6   3  22        9.75       38.18     45.94 o
  -5   3  22      370.69      446.67     54.36 o
  -4   3  22      372.85      403.97     49.94 o
  -3   3  22       17.84       10.84     50.30 o
  -2   3  22      784.06      833.79     53.51 o
  -1   3  22       99.44      158.38     52.42 o
   0   3  22        1.37        8.25     46.84 o
   1   3  22       41.46       34.06     49.04 o
   2   3  22      786.62      999.01     78.40 o
   3   3  22      669.22      617.79     71.90 o
   4   3  22      258.31      316.97     65.57 o
   5   3  22     1014.68     1150.26    124.66 o
  -5   4  22       32.75      -15.27     41.15 o
  -4   4  22      207.95      224.25     46.26 o
  -3   4  22      424.56      455.96     49.30 o
  -2   4  22      620.83      598.80     47.54 o
  -1   4  22       14.57       31.29     64.87 o
   0   4  22      420.16      558.16     83.69 o
   1   4  22      585.53      673.43     84.22 o
   2   4  22      118.10      -27.33     59.61 o
   3   4  22      776.92      956.64     99.43 o
  -3   5  22      171.59      135.15     48.63 o
  -2   5  22      280.94      293.56     51.52 o
  -1   5  22      183.42      131.97     78.10 o
   0   5  22       21.49       20.28     64.36 o
   1   5  22      310.89      276.99    163.62 o
   2   5  22      616.84      249.70     99.39 o
  -5   0  23       34.26       59.40     61.26 o
  -3   0  23     1089.75     1043.92    122.00 o
  -1   0  23     2393.28     2571.14    292.84 o
   1   0  23      443.30      628.06     66.32 o
   3   0  23      113.90      134.51     59.19 o
   5   0  23      298.78      444.88     67.96 o
  -6   1  23      893.53     1199.00    111.83 o
  -5   1  23        4.54        5.75     41.30 o
  -4   1  23      281.74      373.75     59.44 o
  -3   1  23       26.30       30.98     37.67 o
  -2   1  23      130.68      111.79     38.39 o
  -1   1  23       10.78       -6.20     32.67 o
   0   1  23      446.88      531.69     44.26 o
   1   1  23      130.19       82.85     47.83 o
   2   1  23      808.24      710.36     64.97 o
   3   1  23       96.23       33.71     50.11 o
   4   1  23     2065.62     2140.37    101.67 o
  -5   2  23        2.45       68.11     52.61 o
  -4   2  23      426.68      483.25     52.97 o
  -3   2  23     1022.53      972.84     91.61 o
  -2   2  23      108.65      123.55     39.05 o
  -1   2  23     1730.69     1667.68     66.62 o
   0   2  23       26.76       -0.04     46.71 o
   1   2  23      341.98      477.42     63.12 o
   2   2  23      202.03      265.38     58.85 o
   3   2  23       49.23       20.75     51.18 o
   4   2  23       39.02       39.99     52.49 o
  -5   3  23      217.88      121.08     57.62 o
  -4   3  23       80.21       88.12     45.83 o
  -3   3  23      475.42      528.35     52.01 o
  -2   3  23       40.11       61.99     37.15 o
  -1   3  23        1.70        5.93     48.13 o
   0   3  23       62.36       43.38     52.68 o
   1   3  23      581.85      526.25     68.47 o
   2   3  23      842.93      823.53    120.34 o
   3   3  23      151.14      145.83     60.54 o
  -3   4  23      266.42      226.30     50.01 o
  -2   4  23       15.13       67.86     40.28 o
  -1   4  23      386.08      478.85     82.12 o
   0   4  23      505.59      383.02     77.98 o
   1   4  23       62.89       73.69     65.88 o
   2   4  23      650.49      566.23     86.09 o
  -4   0  24      319.55      291.78     72.43 o
  -2   0  24      870.07     1056.25     88.92 o
   0   0  24      299.67      456.59    153.74 o
   2   0  24      105.66      101.71     50.93 o
  -4   1  24        8.84       33.94     43.15 o
  -3   1  24       54.84      122.25     43.07 o
  -2   1  24        4.38        2.07     37.95 o
  -1   1  24       82.46      142.66     39.71 o
   0   1  24       17.27       48.60     36.66 o
   1   1  24      625.44      589.54     75.80 o
   2   1  24       25.07       54.51     50.09 o
   3   1  24     1386.30     1431.54     99.61 o
  -4   2  24      614.50      601.72     58.70 o
  -3   2  24      147.67      174.01     44.34 o
  -2   2  24     1094.85     1148.24     63.33 o
  -1   2  24       10.88      -34.03     34.03 o
   0   2  24      343.54      485.13     66.11 o
   1   2  24      120.33      127.89     55.27 o
   2   2  24       21.81      -48.99     48.99 o
   3   2  24       17.11       14.82     69.93 o
  -3   3  24       21.34       89.86     97.87 o
  -2   3  24        1.10      -40.46     40.46 o
  -1   3  24       36.35       -1.84     53.70 o
   0   3  24      356.83      345.52     64.19 o
   1   3  24      509.08      479.05     69.48 o
  -3   0  25      764.03      913.58     92.51 o
  -1   0  25      135.99      254.49     64.02 o
   1   0  25      198.46      182.84     59.77 o
  -2   1  25        3.70       14.71     40.07 o
  -1   1  25       17.44        0.72     37.83 o
   0   1  25      416.80      350.54     69.45 o
   1   1  25        1.06      -47.96     47.96 o
 
